# Supplementary material for: Molecular determinants of sulfadoxine-pyrimethamine resistance in Plasmodium falciparum in Nigeria and the regional emergence of dhps 431V
Source: Int J Parasitol Drugs Drug Resist. 2016 Sep 29;6(3):220–9. doi: 10.1016/j.ijpddr.2016.08.004 (PMC5094156; doi:10.1016/j.ijpddr.2016.08.004)
Supplement: Supplementary Fig. 2 — WTPfDHPSA.pdb file. [file mmc2.txt]

ATOM      1  N   ILE A 366      36.924  11.873  10.243  1.00 60.00
ATOM      2  CA  ILE A 366      37.316  11.776   8.780  1.00 60.00
ATOM      3  C   ILE A 366      36.187  12.692   8.304  1.00 60.00
ATOM      4  O   ILE A 366      35.074  12.735   8.826  1.00 60.00
ATOM      5  CB  ILE A 366      37.262  10.322   8.277  1.00 60.00
ATOM      6  CG1 ILE A 366      38.268   9.456   9.038  1.00 60.00
ATOM      7  CG2 ILE A 366      37.597  10.258   6.794  1.00 60.00
ATOM      8  CD1 ILE A 366      39.709   9.868   8.828  1.00 60.00
ATOM      9  N   ASN A 367      36.497  13.425   7.211  1.00 60.00
ATOM     10  CA  ASN A 367      35.532  14.304   6.574  1.00 60.00
ATOM     11  C   ASN A 367      34.442  13.541   5.853  1.00 60.00
ATOM     12  O   ASN A 367      33.415  14.126   5.500  1.00 60.00
ATOM     13  CB  ASN A 367      36.222  15.200   5.543  1.00 60.00
ATOM     14  CG  ASN A 367      37.121  16.239   6.183  1.00 60.00
ATOM     15  OD1 ASN A 367      36.948  16.590   7.350  1.00 60.00
ATOM     16  ND2 ASN A 367      38.086  16.736   5.418  1.00 60.00
ATOM     17  N   ILE A 368      34.630  12.239   5.658  1.00 60.00
ATOM     18  CA  ILE A 368      33.680  11.395   4.986  1.00 60.00
ATOM     19  C   ILE A 368      34.165  10.071   5.661  1.00 60.00
ATOM     20  O   ILE A 368      35.340   9.917   5.953  1.00 60.00
ATOM     21  CB  ILE A 368      33.850  11.460   3.457  1.00 60.00
ATOM     22  CG1 ILE A 368      32.693  10.740   2.761  1.00 60.00
ATOM     23  CG2 ILE A 368      35.153  10.797   3.037  1.00 60.00
ATOM     24  CD1 ILE A 368      32.604  11.021   1.277  1.00 60.00
ATOM     25  N   LYS A 369      33.238   9.118   5.780  1.00 60.00
ATOM     26  CA  LYS A 369      33.551   7.852   6.330  1.00 60.00
ATOM     27  C   LYS A 369      34.523   6.811   5.557  1.00 60.00
ATOM     28  O   LYS A 369      35.175   6.058   6.249  1.00 60.00
ATOM     29  CB  LYS A 369      32.279   7.028   6.535  1.00 60.00
ATOM     30  CG  LYS A 369      31.362   7.561   7.624  1.00 60.00
ATOM     31  CD  LYS A 369      30.150   6.664   7.815  1.00 60.00
ATOM     32  CE  LYS A 369      29.224   7.208   8.890  1.00 60.00
ATOM     33  NZ  LYS A 369      28.024   6.347   9.077  1.00 60.00
ATOM     34  N   GLU A 370      34.599   6.797   4.239  1.00 60.00
ATOM     35  CA  GLU A 370      35.680   5.770   3.916  1.00 60.00
ATOM     36  C   GLU A 370      35.117   4.908   2.568  1.00 60.00
ATOM     37  O   GLU A 370      33.968   5.051   2.142  1.00 60.00
ATOM     38  CB  GLU A 370      35.901   4.832   5.105  1.00 60.00
ATOM     39  CG  GLU A 370      34.704   3.954   5.433  1.00 60.00
ATOM     40  CD  GLU A 370      34.930   3.099   6.664  1.00 60.00
ATOM     41  OE1 GLU A 370      35.896   2.307   6.669  1.00 60.00
ATOM     42  OE2 GLU A 370      34.140   3.220   7.624  1.00 60.00
ATOM     43  N   ASN A 371      35.676   3.764   1.952  1.00 60.00
ATOM     44  CA  ASN A 371      35.049   3.806   0.507  1.00 60.00
ATOM     45  C   ASN A 371      34.290   2.611  -0.100  1.00 60.00
ATOM     46  O   ASN A 371      35.231   1.908  -0.386  1.00 60.00
ATOM     47  CB  ASN A 371      35.582   3.293   1.851  1.00 10.00
ATOM     48  CG  ASN A 371      36.914   3.914   2.241  1.00 10.00
ATOM     49  OD1 ASN A 371      37.447   4.782   1.546  1.00 10.00
ATOM     50  ND2 ASN A 371      37.465   3.458   3.359  1.00 10.00
ATOM     51  N   ASN A 372      33.017   2.191  -0.307  1.00 60.00
ATOM     52  CA  ASN A 372      32.893   0.649  -1.071  1.00 60.00
ATOM     53  C   ASN A 372      31.746   0.916  -2.042  1.00 60.00
ATOM     54  O   ASN A 372      30.915   1.135  -1.139  1.00 60.00
ATOM     55  CB  ASN A 372      33.517  -0.612  -0.448  1.00 10.00
ATOM     56  CG  ASN A 372      33.528  -1.725  -1.476  1.00 10.00
ATOM     57  OD1 ASN A 372      32.789  -2.728  -1.347  1.00 10.00
ATOM     58  ND2 ASN A 372      34.278  -1.516  -2.549  1.00 10.00
ATOM     59  N   LYS A 373      31.426   0.409  -3.243  1.00 60.00
ATOM     60  CA  LYS A 373      29.942   0.158  -3.858  1.00 60.00
ATOM     61  C   LYS A 373      29.452  -1.262  -2.615  1.00 60.00
ATOM     62  O   LYS A 373      28.642  -1.978  -3.205  1.00 60.00
ATOM     63  CB  LYS A 373      30.195   0.648  -5.289  1.00 10.00
ATOM     64  CG  LYS A 373      29.608   2.014  -5.497  1.00 10.00
ATOM     65  CD  LYS A 373      28.077   1.992  -5.564  1.00 10.00
ATOM     66  CE  LYS A 373      27.847   3.495  -5.887  1.00 10.00
ATOM     67  NZ  LYS A 373      26.625   3.840  -5.236  1.00 10.00
ATOM     68  N   ARG A 374      29.979  -1.619  -1.433  1.00 60.00
ATOM     69  CA  ARG A 374      31.407  -2.853  -1.292  1.00 60.00
ATOM     70  C   ARG A 374      31.588  -3.215  -2.110  1.00 60.00
ATOM     71  O   ARG A 374      32.742  -3.615  -1.985  1.00 60.00
ATOM     72  CB  ARG A 374      30.159  -3.556  -0.743  1.00 10.00
ATOM     73  CG  ARG A 374      29.718  -3.040   0.613  1.00 10.00
ATOM     74  CD  ARG A 374      28.757  -1.884   0.490  1.00 10.00
ATOM     75  NE  ARG A 374      27.384  -2.329   0.712  1.00 10.00
ATOM     76  CZ  ARG A 374      26.359  -2.054  -0.090  1.00 10.00
ATOM     77  NH1 ARG A 374      26.537  -1.326  -1.187  1.00 10.00
ATOM     78  NH2 ARG A 374      25.150  -2.510   0.209  1.00 10.00
ATOM     79  N   ILE A 375      30.840  -3.307  -3.177  1.00 60.00
ATOM     80  CA  ILE A 375      30.507  -3.382  -3.881  1.00 60.00
ATOM     81  C   ILE A 375      31.598  -2.082  -5.033  1.00 60.00
ATOM     82  O   ILE A 375      31.569  -1.653  -6.189  1.00 60.00
ATOM     83  CB  ILE A 375      29.306  -2.726  -4.640  1.00 10.00
ATOM     84  CG1 ILE A 375      28.128  -3.698  -4.694  1.00 10.00
ATOM     85  CG2 ILE A 375      29.727  -2.260  -6.027  1.00 10.00
ATOM     86  CD1 ILE A 375      26.912  -3.165  -5.431  1.00 10.00
ATOM     87  N   TYR A 376      32.426  -1.693  -4.043  1.00 60.00
ATOM     88  CA  TYR A 376      33.438  -0.532  -4.331  1.00 60.00
ATOM     89  C   TYR A 376      34.452  -0.045  -3.431  1.00 60.00
ATOM     90  O   TYR A 376      34.503  -0.424  -2.253  1.00 60.00
ATOM     91  CB  TYR A 376      32.934   0.688  -5.114  1.00 10.00
ATOM     92  CG  TYR A 376      32.015   0.385  -6.268  1.00 10.00
ATOM     93  CD1 TYR A 376      30.635   0.274  -6.073  1.00 10.00
ATOM     94  CD2 TYR A 376      32.523   0.181  -7.550  1.00 10.00
ATOM     95  CE1 TYR A 376      29.781  -0.038  -7.138  1.00 10.00
ATOM     96  CE2 TYR A 376      31.677  -0.137  -8.620  1.00 10.00
ATOM     97  CZ  TYR A 376      30.314  -0.245  -8.404  1.00 10.00
ATOM     98  OH  TYR A 376      29.484  -0.569  -9.455  1.00 10.00
ATOM     99  N   VAL A 377      35.377   0.737  -3.992  1.00 60.00
ATOM    100  CA  VAL A 377      36.858   1.388  -3.263  1.00 60.00
ATOM    101  C   VAL A 377      36.535   2.772  -3.680  1.00 60.00
ATOM    102  O   VAL A 377      37.478   3.202  -4.327  1.00 60.00
ATOM    103  CB  VAL A 377      38.314   0.888  -3.411  1.00 10.00
ATOM    104  CG1 VAL A 377      39.278   1.889  -2.787  1.00 10.00
ATOM    105  CG2 VAL A 377      38.471  -0.471  -2.748  1.00 10.00
ATOM    106  N   LEU A 378      35.438   3.482  -3.448  1.00 60.00
ATOM    107  CA  LEU A 378      35.433   4.784  -4.097  1.00 60.00
ATOM    108  C   LEU A 378      36.423   5.792  -3.574  1.00 60.00
ATOM    109  O   LEU A 378      36.446   6.958  -3.963  1.00 60.00
ATOM    110  CB  LEU A 378      34.068   5.293  -3.633  1.00 10.00
ATOM    111  CG  LEU A 378      32.888   4.560  -4.270  1.00 10.00
ATOM    112  CD1 LEU A 378      31.627   4.801  -3.465  1.00 10.00
ATOM    113  CD2 LEU A 378      32.710   5.044  -5.705  1.00 10.00
ATOM    114  N   LYS A 379      37.220   5.337  -2.607  1.00 60.00
ATOM    115  CA  LYS A 379      38.360   6.175  -2.089  1.00 60.00
ATOM    116  C   LYS A 379      37.995   6.991  -0.867  1.00 60.00
ATOM    117  O   LYS A 379      38.838   7.412  -0.063  1.00 60.00
ATOM    118  CB  LYS A 379      39.363   6.677  -3.139  1.00 10.00
ATOM    119  CG  LYS A 379      39.932   5.543  -4.011  1.00 10.00
ATOM    120  CD  LYS A 379      40.840   6.054  -5.133  1.00 10.00
ATOM    121  CE  LYS A 379      41.203   4.935  -6.114  1.00 10.00
ATOM    122  NZ  LYS A 379      41.861   3.769  -5.443  1.00 10.00
ATOM    123  N   ASP A 380      36.704   7.332  -0.816  1.00 60.00
ATOM    124  CA  ASP A 380      36.195   8.088   0.362  1.00 60.00
ATOM    125  C   ASP A 380      34.698   7.602   0.656  1.00 60.00
ATOM    126  O   ASP A 380      34.320   7.335   1.803  1.00 60.00
ATOM    127  CB  ASP A 380      36.202   9.591   0.077  1.00 10.00
ATOM    128  CG  ASP A 380      35.830  10.416   1.294  1.00 10.00
ATOM    129  OD1 ASP A 380      35.553   9.818   2.355  1.00 10.00
ATOM    130  OD2 ASP A 380      35.816  11.660   1.187  1.00 10.00
ATOM    131  N   ARG A 381      33.872   7.628  -0.390  1.00 60.00
ATOM    132  CA  ARG A 381      32.589   7.158  -0.235  1.00 60.00
ATOM    133  C   ARG A 381      32.064   5.738  -0.688  1.00 60.00
ATOM    134  O   ARG A 381      32.340   5.055  -1.693  1.00 60.00
ATOM    135  CB  ARG A 381      31.596   8.059  -0.972  1.00 60.00
ATOM    136  CG  ARG A 381      30.142   7.645  -0.807  1.00 60.00
ATOM    137  CD  ARG A 381      29.209   8.613  -1.516  1.00 60.00
ATOM    138  NE  ARG A 381      27.808   8.225  -1.375  1.00 60.00
ATOM    139  CZ  ARG A 381      26.797   8.845  -1.974  1.00 60.00
ATOM    140  NH1 ARG A 381      25.554   8.422  -1.787  1.00 60.00
ATOM    141  NH2 ARG A 381      27.030   9.888  -2.759  1.00 60.00
ATOM    142  N   ILE A 382      31.374   5.272   0.352  1.00 60.00
ATOM    143  CA  ILE A 382      30.631   4.037   0.529  1.00 60.00
ATOM    144  C   ILE A 382      29.339   3.956   0.119  1.00 60.00
ATOM    145  O   ILE A 382      28.620   4.917   0.382  1.00 60.00
ATOM    146  CB  ILE A 382      30.701   3.459   1.968  1.00 10.00
ATOM    147  CG1 ILE A 382      32.159   3.306   2.411  1.00 10.00
ATOM    148  CG2 ILE A 382      29.986   2.107   2.036  1.00 10.00
ATOM    149  CD1 ILE A 382      32.307   2.849   3.847  1.00 10.00
ATOM    150  N   SER A 383      28.926   2.950  -0.631  1.00 60.00
ATOM    151  CA  SER A 383      27.486   2.951  -1.283  1.00 60.00
ATOM    152  C   SER A 383      26.895   1.656  -1.219  1.00 60.00
ATOM    153  O   SER A 383      27.582   0.695  -1.571  1.00 60.00
ATOM    154  CB  SER A 383      27.400   3.311  -2.767  1.00 10.00
ATOM    155  OG  SER A 383      26.085   3.085  -3.246  1.00 10.00
ATOM    156  N   TYR A 384      25.637   1.524  -0.801  1.00 60.00
ATOM    157  CA  TYR A 384      24.828   0.326  -0.544  1.00 60.00
ATOM    158  C   TYR A 384      24.581  -0.929  -1.592  1.00 60.00
ATOM    159  O   TYR A 384      23.659  -1.696  -1.232  1.00 60.00
ATOM    160  CB  TYR A 384      23.489   0.562   0.191  1.00 10.00
ATOM    161  CG  TYR A 384      22.829  -0.759   0.443  1.00 10.00
ATOM    162  CD1 TYR A 384      23.311  -1.585   1.457  1.00 10.00
ATOM    163  CD2 TYR A 384      21.751  -1.145  -0.403  1.00 10.00
ATOM    164  CE1 TYR A 384      22.676  -2.830   1.639  1.00 10.00
ATOM    165  CE2 TYR A 384      21.142  -2.393  -0.216  1.00 10.00
ATOM    166  CZ  TYR A 384      21.602  -3.200   0.813  1.00 10.00
ATOM    167  OH  TYR A 384      20.972  -4.394   1.011  1.00 10.00
ATOM    168  N   LEU A 385      25.309  -1.100  -2.690  1.00 60.00
ATOM    169  CA  LEU A 385      25.240  -2.293  -3.672  1.00 60.00
ATOM    170  C   LEU A 385      24.494  -3.581  -3.528  1.00 60.00
ATOM    171  O   LEU A 385      23.711  -3.961  -4.409  1.00 60.00
ATOM    172  CB  LEU A 385      26.362  -2.278  -4.721  1.00 10.00
ATOM    173  CG  LEU A 385      26.022  -2.972  -6.047  1.00 10.00
ATOM    174  CD1 LEU A 385      25.051  -2.130  -6.835  1.00 10.00
ATOM    175  CD2 LEU A 385      27.282  -3.194  -6.847  1.00 10.00
ATOM    176  N   LYS A 386      24.849  -4.321  -2.495  1.00 60.00
ATOM    177  CA  LYS A 386      24.192  -5.744  -2.423  1.00 60.00
ATOM    178  C   LYS A 386      22.702  -5.707  -2.086  1.00 60.00
ATOM    179  O   LYS A 386      21.976  -6.700  -2.169  1.00 60.00
ATOM    180  CB  LYS A 386      25.211  -5.965  -1.299  1.00 10.00
ATOM    181  CG  LYS A 386      26.580  -6.423  -1.794  1.00 10.00
ATOM    182  CD  LYS A 386      27.662  -6.132  -0.763  1.00 10.00
ATOM    183  CE  LYS A 386      28.926  -6.913  -1.052  1.00 10.00
ATOM    184  NZ  LYS A 386      28.694  -8.376  -0.899  1.00 10.00
ATOM    185  N   GLU A 387      22.261  -4.560  -1.578  1.00 60.00
ATOM    186  CA  GLU A 387      20.895  -4.464  -1.318  1.00 60.00
ATOM    187  C   GLU A 387      19.896  -3.605  -2.130  1.00 60.00
ATOM    188  O   GLU A 387      18.772  -3.249  -1.770  1.00 60.00
ATOM    189  CB  GLU A 387      20.604  -3.517  -0.174  1.00 10.00
ATOM    190  CG  GLU A 387      21.115  -4.061   1.117  1.00 10.00
ATOM    191  CD  GLU A 387      20.582  -5.440   1.443  1.00 10.00
ATOM    192  OE1 GLU A 387      19.354  -5.574   1.501  1.00 10.00
ATOM    193  OE2 GLU A 387      21.405  -6.340   1.658  1.00 10.00
ATOM    194  N   LYS A 388      20.588  -2.971  -3.072  1.00 60.00
ATOM    195  CA  LYS A 388      19.649  -2.225  -3.905  1.00 60.00
ATOM    196  C   LYS A 388      20.071  -1.832  -5.147  1.00 60.00
ATOM    197  O   LYS A 388      21.241  -1.445  -5.067  1.00 60.00
ATOM    198  CB  LYS A 388      19.255  -0.939  -3.159  1.00 10.00
ATOM    199  CG  LYS A 388      18.108  -0.168  -3.777  1.00 10.00
ATOM    200  CD  LYS A 388      16.809  -0.914  -3.573  1.00 10.00
ATOM    201  CE  LYS A 388      15.634  -0.025  -3.930  1.00 10.00
ATOM    202  NZ  LYS A 388      14.394  -0.786  -3.669  1.00 10.00
ATOM    203  N   THR A 389      19.443  -2.012  -6.310  1.00 60.00
ATOM    204  CA  THR A 389      20.106  -1.681  -7.497  1.00 60.00
ATOM    205  C   THR A 389      20.538  -0.252  -7.736  1.00 60.00
ATOM    206  O   THR A 389      19.693   0.618  -7.544  1.00 60.00
ATOM    207  CB  THR A 389      19.056  -2.071  -8.572  1.00 10.00
ATOM    208  OG1 THR A 389      18.938  -3.503  -8.620  1.00 10.00
ATOM    209  CG2 THR A 389      19.480  -1.557  -9.950  1.00 10.00
ATOM    210  N   ASN A 390      21.791   0.041  -8.138  1.00 60.00
ATOM    211  CA  ASN A 390      22.082   1.448  -8.173  1.00 60.00
ATOM    212  C   ASN A 390      21.511   1.906  -9.688  1.00 60.00
ATOM    213  O   ASN A 390      21.341   1.250 -10.715  1.00 60.00
ATOM    214  CB  ASN A 390      23.570   1.503  -8.595  1.00 10.00
ATOM    215  CG  ASN A 390      24.474   1.437  -7.337  1.00 10.00
ATOM    216  OD1 ASN A 390      25.708   1.239  -7.505  1.00 10.00
ATOM    217  ND2 ASN A 390      23.970   1.561  -6.147  1.00 10.00
ATOM    218  N   ILE A 391      21.073   3.150  -9.545  1.00 60.00
ATOM    219  CA  ILE A 391      20.547   4.043 -10.470  1.00 60.00
ATOM    220  C   ILE A 391      21.494   5.105 -10.791  1.00 60.00
ATOM    221  O   ILE A 391      21.888   5.980 -10.004  1.00 60.00
ATOM    222  CB  ILE A 391      19.311   4.845 -10.045  1.00 10.00
ATOM    223  CG1 ILE A 391      18.241   3.849  -9.596  1.00 10.00
ATOM    224  CG2 ILE A 391      18.806   5.749 -11.189  1.00 10.00
ATOM    225  CD1 ILE A 391      17.005   4.486  -9.080  1.00 10.00
ATOM    226  N   VAL A 392      21.951   4.964 -12.025  1.00 60.00
ATOM    227  CA  VAL A 392      23.051   5.754 -12.743  1.00 60.00
ATOM    228  C   VAL A 392      22.193   6.533 -13.745  1.00 60.00
ATOM    229  O   VAL A 392      21.492   6.035 -14.622  1.00 60.00
ATOM    230  CB  VAL A 392      24.178   5.060 -13.544  1.00 10.00
ATOM    231  CG1 VAL A 392      25.105   6.107 -14.150  1.00 10.00
ATOM    232  CG2 VAL A 392      24.961   4.115 -12.644  1.00 10.00
ATOM    233  N   GLY A 393      22.243   7.840 -13.515  1.00 60.00
ATOM    234  CA  GLY A 393      21.612   8.937 -14.204  1.00 60.00
ATOM    235  C   GLY A 393      22.448   9.455 -15.380  1.00 60.00
ATOM    236  O   GLY A 393      23.584   9.868 -15.140  1.00 60.00
ATOM    237  N   ILE A 394      21.963   9.403 -16.631  1.00 60.00
ATOM    238  CA  ILE A 394      22.900   9.952 -17.612  1.00 60.00
ATOM    239  C   ILE A 394      23.071  11.331 -17.894  1.00 60.00
ATOM    240  O   ILE A 394      22.012  11.893 -18.169  1.00 60.00
ATOM    241  CB  ILE A 394      22.428   9.309 -18.929  1.00 10.00
ATOM    242  CG1 ILE A 394      22.782   7.832 -18.954  1.00 10.00
ATOM    243  CG2 ILE A 394      23.133   9.945 -20.099  1.00 10.00
ATOM    244  CD1 ILE A 394      21.935   7.023 -18.076  1.00 10.00
ATOM    245  N   LEU A 395      24.219  11.980 -17.756  1.00 60.00
ATOM    246  CA  LEU A 395      24.212  13.470 -18.070  1.00 60.00
ATOM    247  C   LEU A 395      25.129  13.462 -19.276  1.00 60.00
ATOM    248  O   LEU A 395      26.280  12.996 -19.278  1.00 60.00
ATOM    249  CB  LEU A 395      24.847  14.229 -16.895  1.00 10.00
ATOM    250  CG  LEU A 395      24.867  15.741 -17.177  1.00 10.00
ATOM    251  CD1 LEU A 395      23.442  16.267 -17.254  1.00 10.00
ATOM    252  CD2 LEU A 395      25.676  16.487 -16.118  1.00 10.00
ATOM    253  N   ASN A 396      24.544  13.984 -20.342  1.00 60.00
ATOM    254  CA  ASN A 396      25.099  14.065 -21.700  1.00 60.00
ATOM    255  C   ASN A 396      25.358  15.640 -22.062  1.00 60.00
ATOM    256  O   ASN A 396      24.555  16.417 -22.604  1.00 60.00
ATOM    257  CB  ASN A 396      24.210  13.581 -22.843  1.00 10.00
ATOM    258  CG  ASN A 396      24.943  13.500 -24.163  1.00 10.00
ATOM    259  OD1 ASN A 396      24.591  14.187 -25.113  1.00 10.00
ATOM    260  ND2 ASN A 396      25.953  12.639 -24.237  1.00 10.00
ATOM    261  N   VAL A 397      26.627  15.953 -21.843  1.00 60.00
ATOM    262  CA  VAL A 397      27.218  17.167 -22.146  1.00 60.00
ATOM    263  C   VAL A 397      27.414  17.579 -23.514  1.00 60.00
ATOM    264  O   VAL A 397      27.196  18.747 -23.855  1.00 60.00
ATOM    265  CB  VAL A 397      28.620  17.212 -21.501  1.00 10.00
ATOM    266  CG1 VAL A 397      29.345  18.492 -21.868  1.00 10.00
ATOM    267  CG2 VAL A 397      28.491  17.040 -20.016  1.00 10.00
ATOM    268  N   ASN A 398      27.719  16.596 -24.366  1.00 60.00
ATOM    269  CA  ASN A 398      27.765  16.753 -25.840  1.00 60.00
ATOM    270  C   ASN A 398      26.777  17.563 -26.524  1.00 60.00
ATOM    271  O   ASN A 398      25.570  17.415 -26.308  1.00 60.00
ATOM    272  CB  ASN A 398      27.851  15.446 -26.626  1.00 10.00
ATOM    273  CG  ASN A 398      29.109  14.690 -26.235  1.00 10.00
ATOM    274  OD1 ASN A 398      30.204  15.057 -26.662  1.00 10.00
ATOM    275  ND2 ASN A 398      28.963  13.679 -25.396  1.00 10.00
ATOM    276  N   TYR A 399      27.268  18.482 -27.353  1.00 60.00
ATOM    277  CA  TYR A 399      26.452  19.441 -28.117  1.00 60.00
ATOM    278  C   TYR A 399      25.636  18.715 -29.183  1.00 60.00
ATOM    279  O   TYR A 399      24.550  19.146 -29.567  1.00 60.00
ATOM    280  CB  TYR A 399      27.306  20.379 -29.010  1.00 10.00
ATOM    281  CG  TYR A 399      26.412  21.144 -29.972  1.00 10.00
ATOM    282  CD1 TYR A 399      25.687  22.203 -29.438  1.00 10.00
ATOM    283  CD2 TYR A 399      26.312  20.837 -31.334  1.00 10.00
ATOM    284  CE1 TYR A 399      24.857  22.926 -30.274  1.00 10.00
ATOM    285  CE2 TYR A 399      25.459  21.550 -32.164  1.00 10.00
ATOM    286  CZ  TYR A 399      24.772  22.613 -31.607  1.00 10.00
ATOM    287  OH  TYR A 399      23.875  23.363 -32.346  1.00 10.00
ATOM    288  N   ASP A 400      26.108  17.539 -29.582  1.00 60.00
ATOM    289  CA  ASP A 400      25.368  16.738 -30.578  1.00 60.00
ATOM    290  C   ASP A 400      23.945  16.281 -30.131  1.00 60.00
ATOM    291  O   ASP A 400      23.157  15.850 -30.981  1.00 60.00
ATOM    292  CB  ASP A 400      26.195  15.492 -30.947  1.00 10.00
ATOM    293  CG  ASP A 400      27.488  15.830 -31.722  1.00 10.00
ATOM    294  OD1 ASP A 400      27.693  16.995 -32.152  1.00 10.00
ATOM    295  OD2 ASP A 400      28.310  14.909 -31.906  1.00 10.00
ATOM    296  N   SER A 401      23.608  16.388 -28.853  1.00 60.00
ATOM    297  CA  SER A 401      22.433  15.925 -28.341  1.00 60.00
ATOM    298  C   SER A 401      21.652  16.975 -27.891  1.00 60.00
ATOM    299  O   SER A 401      21.646  17.332 -26.696  1.00 60.00
ATOM    300  CB  SER A 401      22.633  15.565 -26.864  1.00 10.00
ATOM    301  OG  SER A 401      23.936  15.098 -26.599  1.00 10.00
ATOM    302  N   PHE A 402      20.963  17.606 -28.835  1.00 60.00
ATOM    303  CA  PHE A 402      20.111  18.907 -28.412  1.00 60.00
ATOM    304  C   PHE A 402      18.762  18.242 -27.846  1.00 60.00
ATOM    305  O   PHE A 402      17.956  18.843 -27.158  1.00 60.00
ATOM    306  CB  PHE A 402      19.711  19.760 -29.631  1.00 10.00
ATOM    307  CG  PHE A 402      20.792  20.664 -30.109  1.00 10.00
ATOM    308  CD1 PHE A 402      21.724  20.238 -31.045  1.00 10.00
ATOM    309  CD2 PHE A 402      20.917  21.948 -29.588  1.00 10.00
ATOM    310  CE1 PHE A 402      22.768  21.094 -31.449  1.00 10.00
ATOM    311  CE2 PHE A 402      21.953  22.800 -29.987  1.00 10.00
ATOM    312  CZ  PHE A 402      22.878  22.373 -30.920  1.00 10.00
ATOM    313  N   SER A 403      18.531  17.017 -28.286  1.00 60.00
ATOM    314  CA  SER A 403      17.257  16.361 -27.774  1.00 60.00
ATOM    315  C   SER A 403      17.450  15.018 -27.080  1.00 60.00
ATOM    316  O   SER A 403      16.911  14.885 -25.977  1.00 60.00
ATOM    317  CB  SER A 403      16.034  16.871 -28.543  1.00 10.00
ATOM    318  OG  SER A 403      15.581  18.105 -28.012  1.00 10.00
ATOM    319  N   ASP A 404      18.188  14.066 -27.632  1.00 60.00
ATOM    320  CA  ASP A 404      18.451  12.743 -26.955  1.00 60.00
ATOM    321  C   ASP A 404      19.156  13.244 -25.699  1.00 60.00
ATOM    322  O   ASP A 404      20.385  13.195 -25.664  1.00 60.00
ATOM    323  CB  ASP A 404      19.368  12.284 -28.091  1.00 10.00
ATOM    324  CG  ASP A 404      18.584  11.751 -29.268  1.00 10.00
ATOM    325  OD1 ASP A 404      19.155  11.715 -30.377  1.00 10.00
ATOM    326  OD2 ASP A 404      17.399  11.363 -29.176  1.00 10.00
ATOM    327  N   GLY A 405      18.407  13.686 -24.732  1.00 60.00
ATOM    328  CA  GLY A 405      18.997  14.198 -23.537  1.00 60.00
ATOM    329  C   GLY A 405      19.971  15.321 -23.892  1.00 60.00
ATOM    330  O   GLY A 405      21.080  15.384 -23.360  1.00 60.00
ATOM    331  N   GLY A 406      19.568  16.119 -24.878  1.00 60.00
ATOM    332  CA  GLY A 406      20.059  17.303 -25.240  1.00 60.00
ATOM    333  C   GLY A 406      20.154  18.521 -24.537  1.00 60.00
ATOM    334  O   GLY A 406      20.325  18.453 -23.313  1.00 60.00
ATOM    335  N   ILE A 407      19.971  19.672 -25.185  1.00 60.00
ATOM    336  CA  ILE A 407      20.009  20.936 -24.578  1.00 60.00
ATOM    337  C   ILE A 407      20.860  21.485 -23.454  1.00 60.00
ATOM    338  O   ILE A 407      20.978  22.673 -23.153  1.00 60.00
ATOM    339  CB  ILE A 407      18.745  21.729 -24.076  1.00 10.00
ATOM    340  CG1 ILE A 407      18.947  23.233 -24.276  1.00 10.00
ATOM    341  CG2 ILE A 407      18.445  21.399 -22.616  1.00 10.00
ATOM    342  CD1 ILE A 407      19.170  23.648 -25.718  1.00 10.00
ATOM    343  N   PHE A 408      21.551  20.559 -22.793  1.00 60.00
ATOM    344  CA  PHE A 408      22.341  20.924 -21.612  1.00 60.00
ATOM    345  C   PHE A 408      23.737  21.300 -22.007  1.00 60.00
ATOM    346  O   PHE A 408      24.714  20.586 -21.782  1.00 60.00
ATOM    347  CB  PHE A 408      23.045  19.642 -21.135  1.00 10.00
ATOM    348  CG  PHE A 408      24.056  19.853 -20.025  1.00 10.00
ATOM    349  CD1 PHE A 408      23.645  20.168 -18.743  1.00 10.00
ATOM    350  CD2 PHE A 408      25.412  19.749 -20.277  1.00 10.00
ATOM    351  CE1 PHE A 408      24.566  20.379 -17.735  1.00 10.00
ATOM    352  CE2 PHE A 408      26.339  19.944 -19.273  1.00 10.00
ATOM    353  CZ  PHE A 408      25.918  20.259 -17.990  1.00 10.00
ATOM    354  N   VAL A 409      23.821  22.485 -22.606  1.00 60.00
ATOM    355  CA  VAL A 409      25.058  22.971 -23.238  1.00 60.00
ATOM    356  C   VAL A 409      25.979  23.951 -22.480  1.00 60.00
ATOM    357  O   VAL A 409      26.931  24.519 -23.020  1.00 60.00
ATOM    358  CB  VAL A 409      25.175  23.411 -24.693  1.00 10.00
ATOM    359  CG1 VAL A 409      26.494  24.131 -24.905  1.00 10.00
ATOM    360  CG2 VAL A 409      25.057  22.215 -25.631  1.00 10.00
ATOM    361  N   GLU A 410      25.544  24.266 -21.264  1.00 60.00
ATOM    362  CA  GLU A 410      26.357  25.119 -20.462  1.00 60.00
ATOM    363  C   GLU A 410      26.372  24.478 -19.109  1.00 60.00
ATOM    364  O   GLU A 410      25.630  23.538 -18.829  1.00 60.00
ATOM    365  CB  GLU A 410      25.842  26.539 -20.638  1.00 10.00
ATOM    366  CG  GLU A 410      26.410  27.541 -19.686  1.00 10.00
ATOM    367  CD  GLU A 410      26.515  28.904 -20.324  1.00 10.00
ATOM    368  OE1 GLU A 410      25.674  29.202 -21.208  1.00 10.00
ATOM    369  OE2 GLU A 410      27.436  29.668 -19.951  1.00 10.00
ATOM    370  N   PRO A 411      27.387  24.856 -18.301  1.00 60.00
ATOM    371  CA  PRO A 411      27.666  24.330 -17.039  1.00 60.00
ATOM    372  C   PRO A 411      26.542  24.423 -16.031  1.00 60.00
ATOM    373  O   PRO A 411      26.290  23.545 -15.203  1.00 60.00
ATOM    374  CB  PRO A 411      29.081  24.841 -16.740  1.00 10.00
ATOM    375  CG  PRO A 411      29.372  25.843 -17.820  1.00 10.00
ATOM    376  CD  PRO A 411      28.649  25.320 -19.021  1.00 10.00
ATOM    377  N   LYS A 412      25.816  25.532 -16.175  1.00 60.00
ATOM    378  CA  LYS A 412      24.641  25.801 -15.287  1.00 60.00
ATOM    379  C   LYS A 412      23.435  24.813 -15.568  1.00 60.00
ATOM    380  O   LYS A 412      22.701  24.340 -14.713  1.00 60.00
ATOM    381  CB  LYS A 412      24.329  27.270 -15.371  1.00 10.00
ATOM    382  CG  LYS A 412      23.352  27.882 -14.388  1.00 10.00
ATOM    383  CD  LYS A 412      23.093  29.352 -14.778  1.00 10.00
ATOM    384  CE  LYS A 412      24.326  30.233 -14.691  1.00 10.00
ATOM    385  NZ  LYS A 412      24.314  31.336 -15.684  1.00 10.00
ATOM    386  N   ARG A 413      23.250  24.616 -16.873  1.00 60.00
ATOM    387  CA  ARG A 413      22.143  23.733 -17.267  1.00 60.00
ATOM    388  C   ARG A 413      22.524  22.305 -16.774  1.00 60.00
ATOM    389  O   ARG A 413      21.761  21.649 -16.072  1.00 60.00
ATOM    390  CB  ARG A 413      21.962  23.796 -18.775  1.00 10.00
ATOM    391  CG  ARG A 413      21.334  25.086 -19.282  1.00 10.00
ATOM    392  CD  ARG A 413      21.234  25.130 -20.747  1.00 10.00
ATOM    393  NE  ARG A 413      20.585  26.368 -21.201  1.00 10.00
ATOM    394  CZ  ARG A 413      19.277  26.587 -21.162  1.00 10.00
ATOM    395  NH1 ARG A 413      18.440  25.664 -20.711  1.00 10.00
ATOM    396  NH2 ARG A 413      18.800  27.762 -21.609  1.00 10.00
ATOM    397  N   ALA A 414      23.726  21.852 -17.124  1.00 60.00
ATOM    398  CA  ALA A 414      24.162  20.573 -16.676  1.00 60.00
ATOM    399  C   ALA A 414      23.957  20.429 -15.119  1.00 60.00
ATOM    400  O   ALA A 414      23.298  19.510 -14.644  1.00 60.00
ATOM    401  CB  ALA A 414      25.638  20.378 -16.986  1.00 60.00
ATOM    402  N   VAL A 415      24.517  21.365 -14.355  1.00 60.00
ATOM    403  CA  VAL A 415      24.340  21.326 -12.954  1.00 60.00
ATOM    404  C   VAL A 415      22.873  21.181 -12.540  1.00 60.00
ATOM    405  O   VAL A 415      22.527  20.261 -11.808  1.00 60.00
ATOM    406  CB  VAL A 415      25.089  22.415 -12.180  1.00 10.00
ATOM    407  CG1 VAL A 415      24.768  22.422 -10.670  1.00 10.00
ATOM    408  CG2 VAL A 415      26.579  22.251 -12.351  1.00 10.00
ATOM    409  N   GLN A 416      21.997  22.041 -13.057  1.00 60.00
ATOM    410  CA  GLN A 416      20.594  21.932 -12.776  1.00 60.00
ATOM    411  C   GLN A 416      20.115  20.508 -12.972  1.00 60.00
ATOM    412  O   GLN A 416      19.562  19.924 -12.044  1.00 60.00
ATOM    413  CB  GLN A 416      19.920  23.286 -13.056  1.00 10.00
ATOM    414  CG  GLN A 416      19.999  23.779 -14.486  1.00 10.00
ATOM    415  CD  GLN A 416      19.621  25.250 -14.627  1.00 10.00
ATOM    416  OE1 GLN A 416      19.010  25.654 -15.620  1.00 10.00
ATOM    417  NE2 GLN A 416      19.999  26.060 -13.639  1.00 10.00
ATOM    418  N   ARG A 417      20.383  19.926 -14.134  1.00 60.00
ATOM    419  CA  ARG A 417      20.037  18.580 -14.480  1.00 60.00
ATOM    420  C   ARG A 417      20.501  17.592 -13.359  1.00 60.00
ATOM    421  O   ARG A 417      19.745  16.828 -12.779  1.00 60.00
ATOM    422  CB  ARG A 417      20.531  18.248 -15.887  1.00 10.00
ATOM    423  CG  ARG A 417      19.625  17.313 -16.645  1.00 10.00
ATOM    424  CD  ARG A 417      19.977  17.297 -18.119  1.00 10.00
ATOM    425  NE  ARG A 417      18.789  17.125 -18.953  1.00 10.00
ATOM    426  CZ  ARG A 417      17.951  18.110 -19.273  1.00 10.00
ATOM    427  NH1 ARG A 417      18.174  19.343 -18.832  1.00 10.00
ATOM    428  NH2 ARG A 417      16.883  17.859 -20.022  1.00 10.00
ATOM    429  N   MET A 418      21.817  17.614 -13.143  1.00 60.00
ATOM    430  CA  MET A 418      22.380  16.740 -12.119  1.00 60.00
ATOM    431  C   MET A 418      21.571  16.862 -10.775  1.00 60.00
ATOM    432  O   MET A 418      21.120  15.862 -10.227  1.00 60.00
ATOM    433  CB  MET A 418      23.883  17.040 -11.977  1.00 10.00
ATOM    434  CG  MET A 418      24.679  16.701 -13.210  1.00 10.00
ATOM    435  SD  MET A 418      24.740  14.895 -13.420  1.00 10.00
ATOM    436  CE  MET A 418      25.542  14.407 -11.936  1.00 10.00
ATOM    437  N   PHE A 419      21.377  18.085 -10.284  1.00 60.00
ATOM    438  CA  PHE A 419      20.611  18.284  -9.134  1.00 60.00
ATOM    439  C   PHE A 419      19.238  17.527  -9.217  1.00 60.00
ATOM    440  O   PHE A 419      18.892  16.690  -8.389  1.00 60.00
ATOM    441  CB  PHE A 419      20.499  19.794  -8.854  1.00 10.00
ATOM    442  CG  PHE A 419      20.468  20.147  -7.384  1.00 10.00
ATOM    443  CD1 PHE A 419      19.422  19.735  -6.574  1.00 10.00
ATOM    444  CD2 PHE A 419      21.508  20.864  -6.805  1.00 10.00
ATOM    445  CE1 PHE A 419      19.414  20.024  -5.208  1.00 10.00
ATOM    446  CE2 PHE A 419      21.505  21.157  -5.447  1.00 10.00
ATOM    447  CZ  PHE A 419      20.456  20.734  -4.647  1.00 10.00
ATOM    448  N   GLU A 420      18.475  17.845 -10.261  1.00 60.00
ATOM    449  CA  GLU A 420      17.204  17.180 -10.403  1.00 60.00
ATOM    450  C   GLU A 420      17.363  15.617 -10.349  1.00 60.00
ATOM    451  O   GLU A 420      16.685  14.933  -9.589  1.00 60.00
ATOM    452  CB  GLU A 420      16.542  17.684 -11.690  1.00 10.00
ATOM    453  CG  GLU A 420      16.392  19.201 -11.717  1.00 10.00
ATOM    454  CD  GLU A 420      15.797  19.765 -13.012  1.00 10.00
ATOM    455  OE1 GLU A 420      15.897  19.114 -14.082  1.00 10.00
ATOM    456  OE2 GLU A 420      15.248  20.893 -12.956  1.00 10.00
ATOM    457  N   MET A 421      18.285  15.083 -11.147  1.00 60.00
ATOM    458  CA  MET A 421      18.520  13.686 -11.119  1.00 60.00
ATOM    459  C   MET A 421      18.789  13.187  -9.679  1.00 60.00
ATOM    460  O   MET A 421      18.125  12.283  -9.182  1.00 60.00
ATOM    461  CB  MET A 421      19.680  13.345 -12.057  1.00 10.00
ATOM    462  CG  MET A 421      19.300  13.556 -13.503  1.00 10.00
ATOM    463  SD  MET A 421      20.644  13.462 -14.678  1.00 10.00
ATOM    464  CE  MET A 421      20.828  11.664 -14.823  1.00 10.00
ATOM    465  N   ILE A 422      19.748  13.814  -9.001  1.00 60.00
ATOM    466  CA  ILE A 422      20.035  13.424  -7.643  1.00 60.00
ATOM    467  C   ILE A 422      18.727  13.442  -6.801  1.00 60.00
ATOM    468  O   ILE A 422      18.400  12.447  -6.162  1.00 60.00
ATOM    469  CB  ILE A 422      21.128  14.340  -7.048  1.00 10.00
ATOM    470  CG1 ILE A 422      22.445  14.195  -7.826  1.00 10.00
ATOM    471  CG2 ILE A 422      21.279  13.995  -5.580  1.00 10.00
ATOM    472  CD1 ILE A 422      23.575  15.109  -7.421  1.00 10.00
ATOM    473  N   ASN A 423      17.975  14.540  -6.832  1.00 60.00
ATOM    474  CA  ASN A 423      16.749  14.614  -6.151  1.00 60.00
ATOM    475  C   ASN A 423      15.862  13.422  -6.446  1.00 60.00
ATOM    476  O   ASN A 423      15.333  12.759  -5.556  1.00 60.00
ATOM    477  CB  ASN A 423      16.060  15.952  -6.420  1.00 10.00
ATOM    478  CG  ASN A 423      16.872  17.148  -5.930  1.00 10.00
ATOM    479  OD1 ASN A 423      17.905  17.000  -5.276  1.00 10.00
ATOM    480  ND2 ASN A 423      16.409  18.344  -6.261  1.00 10.00
ATOM    481  N   GLU A 424      15.728  13.132  -7.739  1.00 60.00
ATOM    482  CA  GLU A 424      14.879  11.970  -8.138  1.00 60.00
ATOM    483  C   GLU A 424      15.418  10.662  -7.694  1.00 60.00
ATOM    484  O   GLU A 424      14.826   9.652  -8.077  1.00 60.00
ATOM    485  CB  GLU A 424      15.106  11.698  -9.621  1.00 10.00
ATOM    486  CG  GLU A 424      14.618  12.811 -10.574  1.00 10.00
ATOM    487  CD  GLU A 424      13.104  12.709 -10.668  1.00 10.00
ATOM    488  OE1 GLU A 424      12.605  11.667 -11.159  1.00 10.00
ATOM    489  OE2 GLU A 424      12.425  13.648 -10.198  1.00 10.00
ATOM    490  N   GLY A 425      16.569  10.549  -7.009  1.00 60.00
ATOM    491  CA  GLY A 425      17.028   9.265  -6.563  1.00 60.00
ATOM    492  C   GLY A 425      17.999   8.843  -7.712  1.00 60.00
ATOM    493  O   GLY A 425      17.489   8.018  -8.461  1.00 60.00
ATOM    494  N   ALA A 426      19.255   9.286  -7.865  1.00 60.00
ATOM    495  CA  ALA A 426      20.048   8.711  -8.791  1.00 60.00
ATOM    496  C   ALA A 426      21.152   8.849  -7.724  1.00 60.00
ATOM    497  O   ALA A 426      21.293   9.729  -6.867  1.00 60.00
ATOM    498  CB  ALA A 426      20.098   9.564 -10.049  1.00 60.00
ATOM    499  N   SER A 427      21.913   7.773  -7.822  1.00 60.00
ATOM    500  CA  SER A 427      23.052   7.330  -6.929  1.00 60.00
ATOM    501  C   SER A 427      24.387   7.683  -7.611  1.00 60.00
ATOM    502  O   SER A 427      25.385   8.088  -6.991  1.00 60.00
ATOM    503  CB  SER A 427      23.107   5.889  -6.413  1.00 10.00
ATOM    504  OG  SER A 427      22.882   4.957  -7.464  1.00 10.00
ATOM    505  N   VAL A 428      24.367   7.532  -8.931  1.00 60.00
ATOM    506  CA  VAL A 428      25.577   7.850  -9.720  1.00 60.00
ATOM    507  C   VAL A 428      25.165   8.781 -11.029  1.00 60.00
ATOM    508  O   VAL A 428      24.120   8.617 -11.661  1.00 60.00
ATOM    509  CB  VAL A 428      26.225   6.530 -10.189  1.00 10.00
ATOM    510  CG1 VAL A 428      27.498   6.774 -10.999  1.00 10.00
ATOM    511  CG2 VAL A 428      26.471   5.537  -9.049  1.00 10.00
ATOM    512  N   ILE A 429      26.035   9.737 -11.342  1.00 60.00
ATOM    513  CA  ILE A 429      25.756  10.552 -12.386  1.00 60.00
ATOM    514  C   ILE A 429      27.057  10.348 -13.148  1.00 60.00
ATOM    515  O   ILE A 429      28.234  10.405 -12.760  1.00 60.00
ATOM    516  CB  ILE A 429      25.718  12.040 -12.038  1.00 10.00
ATOM    517  CG1 ILE A 429      24.656  12.291 -10.942  1.00 10.00
ATOM    518  CG2 ILE A 429      25.333  12.845 -13.288  1.00 10.00
ATOM    519  CD1 ILE A 429      24.457  13.770 -10.609  1.00 10.00
ATOM    520  N   ASP A 430      26.698   9.966 -14.364  1.00 60.00
ATOM    521  CA  ASP A 430      27.426   9.431 -15.610  1.00 60.00
ATOM    522  C   ASP A 430      27.630  10.639 -16.463  1.00 60.00
ATOM    523  O   ASP A 430      26.660  11.076 -17.077  1.00 60.00
ATOM    524  CB  ASP A 430      26.800   8.189 -16.251  1.00 10.00
ATOM    525  CG  ASP A 430      27.698   7.468 -17.227  1.00 10.00
ATOM    526  OD1 ASP A 430      28.817   7.951 -17.489  1.00 10.00
ATOM    527  OD2 ASP A 430      27.306   6.399 -17.766  1.00 10.00
ATOM    528  N   ILE A 431      28.825  11.218 -16.494  1.00 60.00
ATOM    529  CA  ILE A 431      28.989  12.418 -17.357  1.00 60.00
ATOM    530  C   ILE A 431      29.796  12.058 -18.498  1.00 60.00
ATOM    531  O   ILE A 431      30.826  11.414 -18.340  1.00 60.00
ATOM    532  CB  ILE A 431      29.735  13.524 -16.570  1.00 10.00
ATOM    533  CG1 ILE A 431      28.916  13.960 -15.344  1.00 10.00
ATOM    534  CG2 ILE A 431      30.007  14.704 -17.465  1.00 10.00
ATOM    535  CD1 ILE A 431      27.566  14.519 -15.685  1.00 10.00
ATOM    536  N   GLY A 432      29.356  12.399 -19.696  1.00 60.00
ATOM    537  CA  GLY A 432      30.215  11.969 -20.914  1.00 60.00
ATOM    538  C   GLY A 432      30.292  13.038 -21.900  1.00 60.00
ATOM    539  O   GLY A 432      29.269  13.672 -22.205  1.00 60.00
ATOM    540  N   GLY A 433      31.461  13.321 -22.438  1.00 60.00
ATOM    541  CA  GLY A 433      31.633  14.338 -23.501  1.00 60.00
ATOM    542  C   GLY A 433      31.647  13.917 -24.975  1.00 60.00
ATOM    543  O   GLY A 433      31.241  14.535 -25.928  1.00 60.00
ATOM    544  N   GLU A 434      32.190  12.722 -25.201  1.00 60.00
ATOM    545  CA  GLU A 434      32.297  12.264 -26.587  1.00 60.00
ATOM    546  C   GLU A 434      31.239  11.174 -26.881  1.00 60.00
ATOM    547  O   GLU A 434      30.983  10.271 -26.088  1.00 60.00
ATOM    548  CB  GLU A 434      33.636  11.508 -26.734  1.00 10.00
ATOM    549  CG  GLU A 434      34.825  12.463 -26.598  1.00 10.00
ATOM    550  CD  GLU A 434      36.145  11.754 -26.387  1.00 10.00
ATOM    551  OE1 GLU A 434      36.444  11.318 -25.254  1.00 10.00
ATOM    552  OE2 GLU A 434      36.934  11.659 -27.353  1.00 10.00
ATOM    553  N   SER A 435      30.502  11.369 -27.983  1.00 60.00
ATOM    554  CA  SER A 435      29.516  10.448 -28.394  1.00 60.00
ATOM    555  C   SER A 435      29.397   9.150 -28.938  1.00 60.00
ATOM    556  O   SER A 435      29.360   9.300 -30.163  1.00 60.00
ATOM    557  CB  SER A 435      28.655  11.004 -29.530  1.00 10.00
ATOM    558  OG  SER A 435      29.332  10.940 -30.770  1.00 10.00
ATOM    559  N   SER A 436      29.457   7.957 -28.357  1.00 60.00
ATOM    560  CA  SER A 436      29.458   6.746 -29.219  1.00 60.00
ATOM    561  C   SER A 436      28.536   6.177 -30.219  1.00 60.00
ATOM    562  O   SER A 436      28.818   5.096 -30.728  1.00 60.00
ATOM    563  CB  SER A 436      29.599   5.782 -28.038  1.00 10.00
ATOM    564  OG  SER A 436      28.785   6.213 -26.955  1.00 10.00
ATOM    565  N   ALA A 437      27.470   6.878 -30.586  1.00 60.00
ATOM    566  CA  ALA A 437      26.473   6.393 -31.535  1.00 60.00
ATOM    567  C   ALA A 437      27.107   6.322 -32.953  1.00 60.00
ATOM    568  O   ALA A 437      28.179   6.839 -33.311  1.00 60.00
ATOM    569  CB  ALA A 437      25.275   7.330 -31.571  1.00 60.00
ATOM    570  N   PRO A 438      26.359   5.636 -33.806  1.00 60.00
ATOM    571  CA  PRO A 438      26.706   5.452 -35.201  1.00 60.00
ATOM    572  C   PRO A 438      26.990   6.773 -35.964  1.00 60.00
ATOM    573  O   PRO A 438      26.264   7.764 -35.876  1.00 60.00
ATOM    574  CB  PRO A 438      25.571   4.737 -35.928  1.00 10.00
ATOM    575  CG  PRO A 438      24.738   4.169 -34.816  1.00 10.00
ATOM    576  CD  PRO A 438      24.825   5.138 -33.661  1.00 10.00
ATOM    577  N   PHE A 439      28.110   6.742 -36.673  1.00 60.00
ATOM    578  CA  PHE A 439      28.500   7.905 -37.471  1.00 60.00
ATOM    579  C   PHE A 439      28.576   9.290 -36.758  1.00 60.00
ATOM    580  O   PHE A 439      28.650  10.300 -37.489  1.00 60.00
ATOM    581  CB  PHE A 439      27.667   7.985 -38.747  1.00 10.00
ATOM    582  CG  PHE A 439      27.762   6.733 -39.596  1.00 10.00
ATOM    583  CD1 PHE A 439      26.811   5.702 -39.472  1.00 10.00
ATOM    584  CD2 PHE A 439      28.845   6.548 -40.447  1.00 10.00
ATOM    585  CE1 PHE A 439      26.980   4.501 -40.208  1.00 10.00
ATOM    586  CE2 PHE A 439      29.008   5.366 -41.165  1.00 10.00
ATOM    587  CZ  PHE A 439      28.076   4.344 -41.041  1.00 10.00
ATOM    588  N   VAL A 440      28.534   9.275 -35.472  1.00 60.00
ATOM    589  CA  VAL A 440      29.005  10.264 -34.554  1.00 60.00
ATOM    590  C   VAL A 440      30.237  10.890 -34.743  1.00 60.00
ATOM    591  O   VAL A 440      31.167  10.209 -35.163  1.00 60.00
ATOM    592  CB  VAL A 440      28.557   9.879 -33.116  1.00 10.00
ATOM    593  CG1 VAL A 440      28.679  11.088 -32.166  1.00 10.00
ATOM    594  CG2 VAL A 440      27.104   9.393 -33.148  1.00 10.00
ATOM    595  N   ILE A 441      30.378  12.201 -34.503  1.00 60.00
ATOM    596  CA  ILE A 441      31.668  12.934 -34.681  1.00 60.00
ATOM    597  C   ILE A 441      32.786  12.661 -33.772  1.00 60.00
ATOM    598  O   ILE A 441      32.526  12.670 -32.582  1.00 60.00
ATOM    599  CB  ILE A 441      31.397  14.464 -34.659  1.00 10.00
ATOM    600  CG1 ILE A 441      30.739  14.899 -35.969  1.00 10.00
ATOM    601  CG2 ILE A 441      32.674  15.232 -34.478  1.00 10.00
ATOM    602  CD1 ILE A 441      30.382  16.362 -36.024  1.00 10.00
ATOM    603  N   PRO A 442      33.995  12.383 -34.225  1.00 60.00
ATOM    604  CA  PRO A 442      35.040  12.067 -33.236  1.00 60.00
ATOM    605  C   PRO A 442      35.512  13.236 -32.554  1.00 60.00
ATOM    606  O   PRO A 442      36.030  14.082 -33.290  1.00 60.00
ATOM    607  CB  PRO A 442      35.950  11.344 -34.228  1.00 10.00
ATOM    608  CG  PRO A 442      35.707  12.105 -35.520  1.00 10.00
ATOM    609  CD  PRO A 442      34.205  12.314 -35.514  1.00 10.00
ATOM    610  N   ASN A 443      35.290  13.431 -31.261  1.00 60.00
ATOM    611  CA  ASN A 443      35.780  14.874 -30.833  1.00 60.00
ATOM    612  C   ASN A 443      37.242  14.666 -30.232  1.00 60.00
ATOM    613  O   ASN A 443      37.681  13.612 -29.768  1.00 60.00
ATOM    614  CB  ASN A 443      34.739  15.367 -29.836  1.00 10.00
ATOM    615  CG  ASN A 443      33.349  15.312 -30.395  1.00 10.00
ATOM    616  OD1 ASN A 443      32.564  14.441 -30.036  1.00 10.00
ATOM    617  ND2 ASN A 443      33.047  16.208 -31.325  1.00 10.00
ATOM    618  N   PRO A 444      38.035  15.729 -30.445  1.00 60.00
ATOM    619  CA  PRO A 444      39.333  15.726 -29.910  1.00 60.00
ATOM    620  C   PRO A 444      39.462  15.725 -28.394  1.00 60.00
ATOM    621  O   PRO A 444      38.580  16.200 -27.670  1.00 60.00
ATOM    622  CB  PRO A 444      39.945  16.967 -30.477  1.00 10.00
ATOM    623  CG  PRO A 444      39.070  17.342 -31.631  1.00 10.00
ATOM    624  CD  PRO A 444      37.681  16.908 -31.243  1.00 10.00
ATOM    625  N   LYS A 445      40.515  15.077 -27.908  1.00 60.00
ATOM    626  CA  LYS A 445      40.779  14.970 -26.498  1.00 60.00
ATOM    627  C   LYS A 445      40.587  16.349 -25.750  1.00 60.00
ATOM    628  O   LYS A 445      39.935  16.430 -24.715  1.00 60.00
ATOM    629  CB  LYS A 445      42.142  14.420 -26.155  1.00 10.00
ATOM    630  CG  LYS A 445      42.355  14.283 -24.653  1.00 10.00
ATOM    631  CD  LYS A 445      43.604  13.517 -24.296  1.00 10.00
ATOM    632  CE  LYS A 445      43.711  13.208 -22.811  1.00 10.00
ATOM    633  NZ  LYS A 445      45.102  13.136 -22.323  1.00 10.00
ATOM    634  N   ILE A 446      41.153  17.414 -26.314  1.00 60.00
ATOM    635  CA  ILE A 446      40.989  18.687 -25.732  1.00 60.00
ATOM    636  C   ILE A 446      39.556  19.206 -25.756  1.00 60.00
ATOM    637  O   ILE A 446      39.130  19.894 -24.834  1.00 60.00
ATOM    638  CB  ILE A 446      41.819  19.731 -26.513  1.00 10.00
ATOM    639  CG1 ILE A 446      43.321  19.417 -26.416  1.00 10.00
ATOM    640  CG2 ILE A 446      41.475  21.103 -25.969  1.00 10.00
ATOM    641  CD1 ILE A 446      44.248  20.295 -27.219  1.00 10.00
ATOM    642  N   SER A 447      38.781  18.828 -26.771  1.00 60.00
ATOM    643  CA  SER A 447      37.396  19.233 -26.838  1.00 60.00
ATOM    644  C   SER A 447      36.709  18.493 -25.707  1.00 60.00
ATOM    645  O   SER A 447      36.036  19.129 -24.901  1.00 60.00
ATOM    646  CB  SER A 447      36.824  18.913 -28.217  1.00 10.00
ATOM    647  OG  SER A 447      37.503  19.642 -29.223  1.00 10.00
ATOM    648  N   GLU A 448      36.923  17.188 -25.597  1.00 60.00
ATOM    649  CA  GLU A 448      36.393  16.344 -24.585  1.00 60.00
ATOM    650  C   GLU A 448      36.649  17.018 -23.183  1.00 60.00
ATOM    651  O   GLU A 448      35.768  17.332 -22.397  1.00 60.00
ATOM    652  CB  GLU A 448      37.037  14.928 -24.560  1.00 10.00
ATOM    653  CG  GLU A 448      36.738  14.159 -25.837  1.00 10.00
ATOM    654  CD  GLU A 448      37.470  12.830 -25.907  1.00 10.00
ATOM    655  OE1 GLU A 448      38.451  12.600 -25.158  1.00 10.00
ATOM    656  OE2 GLU A 448      37.018  12.012 -26.732  1.00 10.00
ATOM    657  N   ARG A 449      37.947  17.132 -22.901  1.00 60.00
ATOM    658  CA  ARG A 449      38.317  17.718 -21.609  1.00 60.00
ATOM    659  C   ARG A 449      37.533  19.014 -21.344  1.00 60.00
ATOM    660  O   ARG A 449      36.932  19.231 -20.294  1.00 60.00
ATOM    661  CB  ARG A 449      39.820  17.946 -21.570  1.00 10.00
ATOM    662  CG  ARG A 449      40.651  16.673 -21.535  1.00 10.00
ATOM    663  CD  ARG A 449      42.095  16.938 -21.560  1.00 10.00
ATOM    664  NE  ARG A 449      42.869  15.691 -21.482  1.00 10.00
ATOM    665  CZ  ARG A 449      43.072  15.002 -20.366  1.00 10.00
ATOM    666  NH1 ARG A 449      42.588  15.419 -19.206  1.00 10.00
ATOM    667  NH2 ARG A 449      43.801  13.873 -20.421  1.00 10.00
ATOM    668  N   ASP A 450      37.553  19.877 -22.358  1.00 60.00
ATOM    669  CA  ASP A 450      36.822  21.160 -22.202  1.00 60.00
ATOM    670  C   ASP A 450      35.341  21.002 -21.753  1.00 60.00
ATOM    671  O   ASP A 450      34.818  21.761 -20.940  1.00 60.00
ATOM    672  CB  ASP A 450      36.909  21.933 -23.524  1.00 10.00
ATOM    673  CG  ASP A 450      38.308  22.437 -23.827  1.00 10.00
ATOM    674  OD1 ASP A 450      39.174  22.427 -22.926  1.00 10.00
ATOM    675  OD2 ASP A 450      38.532  22.858 -24.984  1.00 10.00
ATOM    676  N   LEU A 451      34.692  19.974 -22.306  1.00 60.00
ATOM    677  CA  LEU A 451      33.285  19.805 -21.970  1.00 60.00
ATOM    678  C   LEU A 451      32.982  18.973 -20.706  1.00 60.00
ATOM    679  O   LEU A 451      31.907  19.041 -20.132  1.00 60.00
ATOM    680  CB  LEU A 451      32.733  19.174 -23.269  1.00 10.00
ATOM    681  CG  LEU A 451      33.130  19.959 -24.548  1.00 10.00
ATOM    682  CD1 LEU A 451      32.613  19.189 -25.795  1.00 10.00
ATOM    683  CD2 LEU A 451      32.449  21.341 -24.530  1.00 10.00
ATOM    684  N   VAL A 452      33.902  18.074 -20.389  1.00 60.00
ATOM    685  CA  VAL A 452      33.551  17.206 -19.220  1.00 60.00
ATOM    686  C   VAL A 452      34.164  17.552 -17.880  1.00 60.00
ATOM    687  O   VAL A 452      33.645  17.170 -16.837  1.00 60.00
ATOM    688  CB  VAL A 452      34.019  15.745 -19.542  1.00 10.00
ATOM    689  CG1 VAL A 452      33.691  14.794 -18.397  1.00 10.00
ATOM    690  CG2 VAL A 452      33.359  15.261 -20.814  1.00 10.00
ATOM    691  N   VAL A 453      35.284  18.270 -17.922  1.00 60.00
ATOM    692  CA  VAL A 453      35.977  18.611 -16.665  1.00 60.00
ATOM    693  C   VAL A 453      35.256  19.605 -15.836  1.00 60.00
ATOM    694  O   VAL A 453      35.086  19.437 -14.623  1.00 60.00
ATOM    695  CB  VAL A 453      37.483  18.936 -16.885  1.00 10.00
ATOM    696  CG1 VAL A 453      38.134  19.455 -15.636  1.00 10.00
ATOM    697  CG2 VAL A 453      38.206  17.616 -17.288  1.00 10.00
ATOM    698  N   PRO A 454      34.812  20.680 -16.487  1.00 60.00
ATOM    699  CA  PRO A 454      34.055  21.760 -15.762  1.00 60.00
ATOM    700  C   PRO A 454      32.730  21.290 -15.145  1.00 60.00
ATOM    701  O   PRO A 454      32.287  21.823 -14.126  1.00 60.00
ATOM    702  CB  PRO A 454      33.750  22.780 -16.850  1.00 10.00
ATOM    703  CG  PRO A 454      34.984  22.716 -17.691  1.00 10.00
ATOM    704  CD  PRO A 454      35.180  21.217 -17.828  1.00 10.00
ATOM    705  N   VAL A 455      32.119  20.268 -15.744  1.00 60.00
ATOM    706  CA  VAL A 455      30.889  19.733 -15.247  1.00 60.00
ATOM    707  C   VAL A 455      31.259  18.901 -13.977  1.00 60.00
ATOM    708  O   VAL A 455      30.761  19.062 -12.873  1.00 60.00
ATOM    709  CB  VAL A 455      30.129  18.961 -16.360  1.00 10.00
ATOM    710  CG1 VAL A 455      28.931  18.211 -15.784  1.00 10.00
ATOM    711  CG2 VAL A 455      29.692  19.907 -17.487  1.00 10.00
ATOM    712  N   LEU A 456      32.140  17.937 -14.242  1.00 60.00
ATOM    713  CA  LEU A 456      32.566  17.068 -13.126  1.00 60.00
ATOM    714  C   LEU A 456      32.924  17.859 -11.899  1.00 60.00
ATOM    715  O   LEU A 456      32.359  17.612 -10.837  1.00 60.00
ATOM    716  CB  LEU A 456      33.751  16.185 -13.548  1.00 10.00
ATOM    717  CG  LEU A 456      33.423  15.134 -14.629  1.00 10.00
ATOM    718  CD1 LEU A 456      34.714  14.442 -15.062  1.00 10.00
ATOM    719  CD2 LEU A 456      32.393  14.148 -14.119  1.00 10.00
ATOM    720  N   GLN A 457      33.780  18.863 -12.044  1.00 60.00
ATOM    721  CA  GLN A 457      34.195  19.763 -10.999  1.00 60.00
ATOM    722  C   GLN A 457      33.049  20.469 -10.255  1.00 60.00
ATOM    723  O   GLN A 457      33.067  20.538  -9.023  1.00 60.00
ATOM    724  CB  GLN A 457      35.125  20.842 -11.536  1.00 10.00
ATOM    725  CG  GLN A 457      36.364  20.267 -12.174  1.00 10.00
ATOM    726  CD  GLN A 457      37.346  21.328 -12.585  1.00 10.00
ATOM    727  OE1 GLN A 457      36.971  22.341 -13.177  1.00 10.00
ATOM    728  NE2 GLN A 457      38.617  21.104 -12.276  1.00 10.00
ATOM    729  N   LEU A 458      32.043  20.934 -10.983  1.00 60.00
ATOM    730  CA  LEU A 458      30.916  21.591 -10.411  1.00 60.00
ATOM    731  C   LEU A 458      30.052  20.601  -9.598  1.00 60.00
ATOM    732  O   LEU A 458      29.683  20.856  -8.448  1.00 60.00
ATOM    733  CB  LEU A 458      30.077  22.311 -11.467  1.00 10.00
ATOM    734  CG  LEU A 458      30.717  23.555 -12.079  1.00 10.00
ATOM    735  CD1 LEU A 458      29.944  24.057 -13.297  1.00 10.00
ATOM    736  CD2 LEU A 458      30.776  24.677 -11.035  1.00 10.00
ATOM    737  N   PHE A 459      29.777  19.452 -10.198  1.00 60.00
ATOM    738  CA  PHE A 459      28.965  18.451  -9.543  1.00 60.00
ATOM    739  C   PHE A 459      29.623  17.903  -8.350  1.00 60.00
ATOM    740  O   PHE A 459      28.978  17.859  -7.297  1.00 60.00
ATOM    741  CB  PHE A 459      28.346  17.540 -10.605  1.00 10.00
ATOM    742  CG  PHE A 459      27.243  18.275 -11.388  1.00 10.00
ATOM    743  CD1 PHE A 459      25.952  18.294 -10.887  1.00 10.00
ATOM    744  CD2 PHE A 459      27.523  18.934 -12.567  1.00 10.00
ATOM    745  CE1 PHE A 459      24.939  18.972 -11.573  1.00 10.00
ATOM    746  CE2 PHE A 459      26.518  19.614 -13.245  1.00 10.00
ATOM    747  CZ  PHE A 459      25.212  19.620 -12.757  1.00 10.00
ATOM    748  N   GLN A 460      30.886  17.486  -8.444  1.00 60.00
ATOM    749  CA  GLN A 460      31.673  16.981  -7.324  1.00 60.00
ATOM    750  C   GLN A 460      31.491  17.933  -6.125  1.00 60.00
ATOM    751  O   GLN A 460      31.001  17.571  -5.046  1.00 60.00
ATOM    752  CB  GLN A 460      33.116  16.634  -7.714  1.00 10.00
ATOM    753  CG  GLN A 460      33.267  15.528  -8.777  1.00 10.00
ATOM    754  CD  GLN A 460      34.706  15.212  -9.130  1.00 10.00
ATOM    755  OE1 GLN A 460      35.142  14.050  -9.257  1.00 10.00
ATOM    756  NE2 GLN A 460      35.519  16.237  -9.309  1.00 10.00
ATOM    757  N   LYS A 461      31.880  19.185  -6.360  1.00 60.00
ATOM    758  CA  LYS A 461      31.711  20.185  -5.282  1.00 60.00
ATOM    759  C   LYS A 461      30.283  20.153  -4.768  1.00 60.00
ATOM    760  O   LYS A 461      30.008  19.885  -3.600  1.00 60.00
ATOM    761  CB  LYS A 461      32.163  21.577  -5.670  1.00 10.00
ATOM    762  CG  LYS A 461      33.655  21.842  -5.791  1.00 10.00
ATOM    763  CD  LYS A 461      33.877  23.017  -6.743  1.00 10.00
ATOM    764  CE  LYS A 461      35.059  23.888  -6.353  1.00 10.00
ATOM    765  NZ  LYS A 461      34.854  25.250  -6.993  1.00 10.00
ATOM    766  N   GLU A 462      29.351  20.339  -5.698  1.00 60.00
ATOM    767  CA  GLU A 462      27.982  20.223  -5.215  1.00 60.00
ATOM    768  C   GLU A 462      27.079  19.197  -4.858  1.00 60.00
ATOM    769  O   GLU A 462      26.678  18.325  -5.619  1.00 60.00
ATOM    770  CB  GLU A 462      27.096  20.215  -6.464  1.00 10.00
ATOM    771  CG  GLU A 462      27.439  21.228  -7.543  1.00 10.00
ATOM    772  CD  GLU A 462      26.589  21.044  -8.782  1.00 10.00
ATOM    773  OE1 GLU A 462      25.346  21.014  -8.651  1.00 10.00
ATOM    774  OE2 GLU A 462      27.159  20.923  -9.878  1.00 10.00
ATOM    775  N   TRP A 463      26.903  19.098  -3.562  1.00 60.00
ATOM    776  CA  TRP A 463      25.937  18.087  -2.992  1.00 60.00
ATOM    777  C   TRP A 463      24.840  18.879  -2.304  1.00 60.00
ATOM    778  O   TRP A 463      25.028  19.911  -1.655  1.00 60.00
ATOM    779  CB  TRP A 463      26.730  17.306  -1.937  1.00 10.00
ATOM    780  CG  TRP A 463      27.953  16.629  -2.450  1.00 10.00
ATOM    781  CD1 TRP A 463      29.240  16.854  -2.052  1.00 10.00
ATOM    782  CD2 TRP A 463      28.018  15.628  -3.473  1.00 10.00
ATOM    783  NE1 TRP A 463      30.103  16.059  -2.769  1.00 10.00
ATOM    784  CE2 TRP A 463      29.381  15.298  -3.649  1.00 10.00
ATOM    785  CE3 TRP A 463      27.056  14.981  -4.262  1.00 10.00
ATOM    786  CZ2 TRP A 463      29.810  14.348  -4.583  1.00 10.00
ATOM    787  CZ3 TRP A 463      27.490  14.028  -5.202  1.00 10.00
ATOM    788  CH2 TRP A 463      28.852  13.728  -5.347  1.00 10.00
ATOM    789  N   ASN A 464      23.633  18.422  -2.610  1.00 60.00
ATOM    790  CA  ASN A 464      22.448  18.917  -2.065  1.00 60.00
ATOM    791  C   ASN A 464      21.734  18.208  -0.835  1.00 60.00
ATOM    792  O   ASN A 464      21.734  16.993  -0.625  1.00 60.00
ATOM    793  CB  ASN A 464      21.276  18.471  -2.948  1.00 10.00
ATOM    794  CG  ASN A 464      21.040  16.968  -2.882  1.00 10.00
ATOM    795  OD1 ASN A 464      21.370  16.342  -1.872  1.00 10.00
ATOM    796  ND2 ASN A 464      20.439  16.422  -3.920  1.00 10.00
ATOM    797  N   ASP A 465      21.228  19.073   0.033  1.00 60.00
ATOM    798  CA  ASP A 465      20.625  18.721   1.193  1.00 60.00
ATOM    799  C   ASP A 465      19.220  18.611   0.962  1.00 60.00
ATOM    800  O   ASP A 465      18.582  19.462   0.348  1.00 60.00
ATOM    801  CB  ASP A 465      20.767  19.809   2.254  1.00 10.00
ATOM    802  CG  ASP A 465      20.100  19.428   3.565  1.00 10.00
ATOM    803  OD1 ASP A 465      20.154  18.242   3.951  1.00 10.00
ATOM    804  OD2 ASP A 465      19.512  20.312   4.211  1.00 10.00
ATOM    805  N   ILE A 466      18.702  17.444   1.328  1.00 60.00
ATOM    806  CA  ILE A 466      17.276  16.966   1.145  1.00 60.00
ATOM    807  C   ILE A 466      16.503  17.053   2.434  1.00 60.00
ATOM    808  O   ILE A 466      16.885  16.331   3.358  1.00 60.00
ATOM    809  CB  ILE A 466      17.094  15.539   0.573  1.00 10.00
ATOM    810  CG1 ILE A 466      17.787  15.413  -0.794  1.00 10.00
ATOM    811  CG2 ILE A 466      15.629  15.213   0.448  1.00 10.00
ATOM    812  CD1 ILE A 466      17.258  16.358  -1.832  1.00 10.00
ATOM    813  N   LYS A 467      15.495  17.908   2.548  1.00 60.00
ATOM    814  CA  LYS A 467      14.825  17.880   3.900  1.00 60.00
ATOM    815  C   LYS A 467      13.590  17.257   4.030  1.00 60.00
ATOM    816  O   LYS A 467      12.782  17.572   3.149  1.00 60.00
ATOM    817  CB  LYS A 467      14.773  19.376   4.250  1.00 10.00
ATOM    818  CG  LYS A 467      16.066  19.931   4.877  1.00 10.00
ATOM    819  CD  LYS A 467      15.893  21.397   5.295  1.00 10.00
ATOM    820  CE  LYS A 467      14.573  21.613   6.082  1.00 10.00
ATOM    821  NZ  LYS A 467      14.225  23.085   6.224  1.00 10.00
ATOM    822  N   ASN A 468      13.318  16.406   5.013  1.00 60.00
ATOM    823  CA  ASN A 468      11.820  15.875   5.090  1.00 60.00
ATOM    824  C   ASN A 468      11.803  16.320   6.626  1.00 60.00
ATOM    825  O   ASN A 468      12.743  16.782   7.309  1.00 60.00
ATOM    826  CB  ASN A 468      11.708  14.509   4.409  1.00 10.00
ATOM    827  CG  ASN A 468      10.297  13.936   4.453  1.00 10.00
ATOM    828  OD1 ASN A 468       9.349  14.595   4.866  1.00 10.00
ATOM    829  ND2 ASN A 468      10.166  12.706   4.024  1.00 10.00
ATOM    830  N   LYS A 469      10.572  16.226   7.201  1.00 60.00
ATOM    831  CA  LYS A 469      10.428  16.507   8.573  1.00 60.00
ATOM    832  C   LYS A 469      11.239  15.790   9.712  1.00 60.00
ATOM    833  O   LYS A 469      11.182  14.621  10.090  1.00 60.00
ATOM    834  CB  LYS A 469       9.030  16.083   8.979  1.00 10.00
ATOM    835  CG  LYS A 469       7.998  16.644   8.018  1.00 10.00
ATOM    836  CD  LYS A 469       6.610  16.352   8.478  1.00 10.00
ATOM    837  CE  LYS A 469       5.588  16.877   7.491  1.00 10.00
ATOM    838  NZ  LYS A 469       4.166  16.487   7.842  1.00 10.00
ATOM    839  N   ILE A 470      12.128  16.649  10.196  1.00 60.00
ATOM    840  CA  ILE A 470      12.999  16.055  11.338  1.00 60.00
ATOM    841  C   ILE A 470      14.052  15.038  10.893  1.00 60.00
ATOM    842  O   ILE A 470      14.515  14.156  11.616  1.00 60.00
ATOM    843  CB  ILE A 470      12.632  15.476  12.723  1.00 10.00
ATOM    844  CG1 ILE A 470      12.416  13.960  12.636  1.00 10.00
ATOM    845  CG2 ILE A 470      11.371  16.166  13.253  1.00 10.00
ATOM    846  CD1 ILE A 470      12.410  13.289  13.983  1.00 10.00
ATOM    847  N   VAL A 471      14.408  15.206   9.624  1.00 60.00
ATOM    848  CA  VAL A 471      15.396  14.312   8.938  1.00 60.00
ATOM    849  C   VAL A 471      16.138  15.028   7.878  1.00 60.00
ATOM    850  O   VAL A 471      15.449  15.613   7.035  1.00 60.00
ATOM    851  CB  VAL A 471      14.971  13.054   8.228  1.00 10.00
ATOM    852  CG1 VAL A 471      14.185  12.159   9.188  1.00 10.00
ATOM    853  CG2 VAL A 471      14.124  13.422   7.017  1.00 10.00
ATOM    854  N   LYS A 472      17.471  14.935   7.792  1.00 60.00
ATOM    855  CA  LYS A 472      18.156  15.601   6.615  1.00 60.00
ATOM    856  C   LYS A 472      19.069  14.478   5.880  1.00 60.00
ATOM    857  O   LYS A 472      19.464  13.430   6.382  1.00 60.00
ATOM    858  CB  LYS A 472      19.132  16.508   7.368  1.00 10.00
ATOM    859  CG  LYS A 472      20.001  17.418   6.520  1.00 10.00
ATOM    860  CD  LYS A 472      21.430  17.446   7.062  1.00 10.00
ATOM    861  CE  LYS A 472      21.459  17.551   8.582  1.00 10.00
ATOM    862  NZ  LYS A 472      22.842  17.454   9.128  1.00 10.00
ATOM    863  N   CYS A 473      19.290  14.809   4.615  1.00 60.00
ATOM    864  CA  CYS A 473      20.069  14.046   3.677  1.00 60.00
ATOM    865  C   CYS A 473      21.157  14.974   3.037  1.00 60.00
ATOM    866  O   CYS A 473      21.022  16.175   2.912  1.00 60.00
ATOM    867  CB  CYS A 473      19.141  13.360   2.648  1.00 10.00
ATOM    868  SG  CYS A 473      19.989  12.600   1.240  1.00 10.00
ATOM    869  N   ASP A 474      22.243  14.336   2.632  1.00 60.00
ATOM    870  CA  ASP A 474      23.367  15.050   2.060  1.00 60.00
ATOM    871  C   ASP A 474      24.051  13.819   1.527  1.00 60.00
ATOM    872  O   ASP A 474      24.581  13.083   2.351  1.00 60.00
ATOM    873  CB  ASP A 474      24.171  15.981   2.963  1.00 10.00
ATOM    874  CG  ASP A 474      25.147  16.822   2.182  1.00 10.00
ATOM    875  OD1 ASP A 474      25.981  17.522   2.795  1.00 10.00
ATOM    876  OD2 ASP A 474      25.082  16.786   0.936  1.00 10.00
ATOM    877  N   ALA A 475      24.014  13.535   0.217  1.00 60.00
ATOM    878  CA  ALA A 475      24.672  12.497  -0.360  1.00 60.00
ATOM    879  C   ALA A 475      25.252  13.311  -1.586  1.00 60.00
ATOM    880  O   ALA A 475      24.587  13.966  -2.373  1.00 60.00
ATOM    881  CB  ALA A 475      23.697  11.387  -0.722  1.00 60.00
ATOM    882  N   LYS A 476      26.567  13.176  -1.707  1.00 60.00
ATOM    883  CA  LYS A 476      27.248  13.798  -2.728  1.00 60.00
ATOM    884  C   LYS A 476      27.141  13.352  -4.123  1.00 60.00
ATOM    885  O   LYS A 476      27.477  14.084  -5.041  1.00 60.00
ATOM    886  CB  LYS A 476      28.762  13.659  -2.501  1.00 10.00
ATOM    887  CG  LYS A 476      29.195  14.279  -1.156  1.00 10.00
ATOM    888  CD  LYS A 476      30.730  14.365  -1.138  1.00 10.00
ATOM    889  CE  LYS A 476      31.231  15.356  -0.086  1.00 10.00
ATOM    890  NZ  LYS A 476      30.990  14.817   1.283  1.00 10.00
ATOM    891  N   PRO A 477      26.608  12.151  -4.319  1.00 60.00
ATOM    892  CA  PRO A 477      26.501  11.778  -5.775  1.00 60.00
ATOM    893  C   PRO A 477      27.860  11.280  -6.226  1.00 60.00
ATOM    894  O   PRO A 477      28.847  12.006  -6.166  1.00 60.00
ATOM    895  CB  PRO A 477      25.570  12.301  -6.859  1.00 10.00
ATOM    896  CG  PRO A 477      25.714  13.783  -6.796  1.00 10.00
ATOM    897  CD  PRO A 477      25.920  14.092  -5.322  1.00 10.00
ATOM    898  N   ILE A 478      27.923  10.016  -6.624  1.00 60.00
ATOM    899  CA  ILE A 478      29.155   9.502  -7.103  1.00 60.00
ATOM    900  C   ILE A 478      29.080   9.789  -8.539  1.00 60.00
ATOM    901  O   ILE A 478      28.037   9.582  -9.159  1.00 60.00
ATOM    902  CB  ILE A 478      29.195   7.985  -6.751  1.00 10.00
ATOM    903  CG1 ILE A 478      28.990   7.785  -5.238  1.00 10.00
ATOM    904  CG2 ILE A 478      30.524   7.358  -7.168  1.00 10.00
ATOM    905  CD1 ILE A 478      30.101   8.315  -4.363  1.00 10.00
ATOM    906  N   ILE A 479      30.188  10.259  -9.108  1.00 60.00
ATOM    907  CA  ILE A 479      30.298  10.679 -10.501  1.00 60.00
ATOM    908  C   ILE A 479      31.207   9.642 -11.286  1.00 60.00
ATOM    909  O   ILE A 479      32.298   9.194 -10.882  1.00 60.00
ATOM    910  CB  ILE A 479      31.004  12.068 -10.515  1.00 10.00
ATOM    911  CG1 ILE A 479      30.550  12.973  -9.364  1.00 10.00
ATOM    912  CG2 ILE A 479      30.783  12.746 -11.854  1.00 10.00
ATOM    913  CD1 ILE A 479      29.188  13.590  -9.612  1.00 10.00
ATOM    914  N   SER A 480      30.627   9.252 -12.420  1.00 60.00
ATOM    915  CA  SER A 480      31.196   8.409 -13.395  1.00 60.00
ATOM    916  C   SER A 480      31.205   9.329 -14.672  1.00 60.00
ATOM    917  O   SER A 480      30.428  10.219 -15.005  1.00 60.00
ATOM    918  CB  SER A 480      30.489   7.075 -13.569  1.00 10.00
ATOM    919  OG  SER A 480      31.142   6.367 -14.621  1.00 10.00
ATOM    920  N   ILE A 481      32.347   9.086 -15.302  1.00 60.00
ATOM    921  CA  ILE A 481      32.982   9.629 -16.509  1.00 60.00
ATOM    922  C   ILE A 481      33.171   8.402 -17.544  1.00 60.00
ATOM    923  O   ILE A 481      33.772   7.330 -17.469  1.00 60.00
ATOM    924  CB  ILE A 481      34.408  10.230 -16.370  1.00 10.00
ATOM    925  CG1 ILE A 481      34.458  11.202 -15.189  1.00 10.00
ATOM    926  CG2 ILE A 481      34.823  10.932 -17.664  1.00 10.00
ATOM    927  CD1 ILE A 481      35.851  11.556 -14.766  1.00 10.00
ATOM    928  N   ASP A 482      32.376   8.722 -18.557  1.00 60.00
ATOM    929  CA  ASP A 482      32.072   8.030 -19.827  1.00 60.00
ATOM    930  C   ASP A 482      33.103   8.570 -20.841  1.00 60.00
ATOM    931  O   ASP A 482      32.853   9.537 -21.556  1.00 60.00
ATOM    932  CB  ASP A 482      30.703   8.131 -20.513  1.00 10.00
ATOM    933  CG  ASP A 482      30.639   7.347 -21.811  1.00 10.00
ATOM    934  OD1 ASP A 482      31.573   6.569 -22.122  1.00 10.00
ATOM    935  OD2 ASP A 482      29.638   7.520 -22.525  1.00 10.00
ATOM    936  N   THR A 483      34.292   7.908 -20.828  1.00 60.00
ATOM    937  CA  THR A 483      35.353   8.161 -21.729  1.00 60.00
ATOM    938  C   THR A 483      36.231   7.125 -22.215  1.00 60.00
ATOM    939  O   THR A 483      36.784   6.689 -21.206  1.00 60.00
ATOM    940  CB  THR A 483      36.219   9.218 -20.998  1.00 10.00
ATOM    941  OG1 THR A 483      37.295   9.586 -21.871  1.00 10.00
ATOM    942  CG2 THR A 483      36.781   8.746 -19.646  1.00 10.00
ATOM    943  N   ILE A 484      36.530   6.706 -23.437  1.00 60.00
ATOM    944  CA  ILE A 484      37.603   5.779 -23.643  1.00 60.00
ATOM    945  C   ILE A 484      39.043   6.280 -23.852  1.00 60.00
ATOM    946  O   ILE A 484      39.905   5.529 -24.312  1.00 60.00
ATOM    947  CB  ILE A 484      37.501   5.703 -25.207  1.00 10.00
ATOM    948  CG1 ILE A 484      36.080   5.329 -25.638  1.00 10.00
ATOM    949  CG2 ILE A 484      38.506   4.696 -25.776  1.00 10.00
ATOM    950  CD1 ILE A 484      35.607   3.953 -25.168  1.00 10.00
ATOM    951  N   ASN A 485      39.297   7.524 -23.469  1.00 60.00
ATOM    952  CA  ASN A 485      40.572   8.135 -23.464  1.00 60.00
ATOM    953  C   ASN A 485      41.250   8.282 -22.243  1.00 60.00
ATOM    954  O   ASN A 485      40.688   8.956 -21.383  1.00 60.00
ATOM    955  CB  ASN A 485      40.535   9.645 -23.699  1.00 10.00
ATOM    956  CG  ASN A 485      40.069  10.025 -25.093  1.00 10.00
ATOM    957  OD1 ASN A 485      39.466  11.089 -25.275  1.00 10.00
ATOM    958  ND2 ASN A 485      40.353   9.179 -26.083  1.00 10.00
ATOM    959  N   TYR A 486      42.409   7.662 -22.035  1.00 60.00
ATOM    960  CA  TYR A 486      43.158   7.685 -20.724  1.00 60.00
ATOM    961  C   TYR A 486      43.356   9.055 -20.120  1.00 60.00
ATOM    962  O   TYR A 486      43.085   9.265 -18.932  1.00 60.00
ATOM    963  CB  TYR A 486      44.008   6.445 -20.509  1.00 10.00
ATOM    964  CG  TYR A 486      43.245   5.144 -20.683  1.00 10.00
ATOM    965  CD1 TYR A 486      41.957   4.985 -20.200  1.00 10.00
ATOM    966  CD2 TYR A 486      43.828   4.056 -21.322  1.00 10.00
ATOM    967  CE1 TYR A 486      41.258   3.801 -20.350  1.00 10.00
ATOM    968  CE2 TYR A 486      43.143   2.863 -21.479  1.00 10.00
ATOM    969  CZ  TYR A 486      41.849   2.734 -20.988  1.00 10.00
ATOM    970  OH  TYR A 486      41.137   1.549 -21.131  1.00 10.00
ATOM    971  N   ASN A 487      43.858   9.993 -20.924  1.00 60.00
ATOM    972  CA  ASN A 487      44.076  11.362 -20.465  1.00 60.00
ATOM    973  C   ASN A 487      42.824  12.093 -19.971  1.00 60.00
ATOM    974  O   ASN A 487      42.877  12.873 -19.025  1.00 60.00
ATOM    975  CB  ASN A 487      44.732  12.225 -21.530  1.00 10.00
ATOM    976  CG  ASN A 487      46.042  11.646 -22.009  1.00 10.00
ATOM    977  OD1 ASN A 487      46.167  11.258 -23.167  1.00 10.00
ATOM    978  ND2 ASN A 487      47.016  11.548 -21.109  1.00 10.00
ATOM    979  N   VAL A 488      41.677  11.796 -20.578  1.00 60.00
ATOM    980  CA  VAL A 488      40.442  12.411 -20.137  1.00 60.00
ATOM    981  C   VAL A 488      39.989  11.723 -18.785  1.00 60.00
ATOM    982  O   VAL A 488      39.386  12.373 -17.937  1.00 60.00
ATOM    983  CB  VAL A 488      39.275  12.382 -21.129  1.00 10.00
ATOM    984  CG1 VAL A 488      37.920  12.756 -20.490  1.00 10.00
ATOM    985  CG2 VAL A 488      39.538  13.322 -22.278  1.00 10.00
ATOM    986  N   PHE A 489      40.302  10.442 -18.603  1.00 60.00
ATOM    987  CA  PHE A 489      40.007   9.787 -17.424  1.00 60.00
ATOM    988  C   PHE A 489      40.789  10.388 -16.308  1.00 60.00
ATOM    989  O   PHE A 489      40.224  10.734 -15.277  1.00 60.00
ATOM    990  CB  PHE A 489      40.226   8.275 -17.611  1.00 10.00
ATOM    991  CG  PHE A 489      39.330   7.412 -16.752  1.00 10.00
ATOM    992  CD1 PHE A 489      39.428   7.439 -15.370  1.00 10.00
ATOM    993  CD2 PHE A 489      38.365   6.596 -17.330  1.00 10.00
ATOM    994  CE1 PHE A 489      38.572   6.674 -14.574  1.00 10.00
ATOM    995  CE2 PHE A 489      37.513   5.831 -16.544  1.00 10.00
ATOM    996  CZ  PHE A 489      37.616   5.872 -15.163  1.00 10.00
ATOM    997  N   LYS A 490      42.101  10.479 -16.491  1.00 60.00
ATOM    998  CA  LYS A 490      43.019  11.071 -15.496  1.00 60.00
ATOM    999  C   LYS A 490      42.452  12.448 -15.002  1.00 60.00
ATOM   1000  O   LYS A 490      42.181  12.707 -13.839  1.00 60.00
ATOM   1001  CB  LYS A 490      44.415  10.907 -16.029  1.00 10.00
ATOM   1002  CG  LYS A 490      45.595  11.096 -15.097  1.00 10.00
ATOM   1003  CD  LYS A 490      46.903  11.025 -15.913  1.00 10.00
ATOM   1004  CE  LYS A 490      47.142   9.676 -16.566  1.00 10.00
ATOM   1005  NZ  LYS A 490      47.888   9.781 -17.844  1.00 10.00
ATOM   1006  N   GLU A 491      42.371  13.347 -15.983  1.00 60.00
ATOM   1007  CA  GLU A 491      41.879  14.695 -15.641  1.00 60.00
ATOM   1008  C   GLU A 491      40.559  14.563 -14.772  1.00 60.00
ATOM   1009  O   GLU A 491      40.471  15.096 -13.671  1.00 60.00
ATOM   1010  CB  GLU A 491      41.766  15.575 -16.877  1.00 10.00
ATOM   1011  CG  GLU A 491      43.107  16.000 -17.433  1.00 10.00
ATOM   1012  CD  GLU A 491      42.991  16.766 -18.729  1.00 10.00
ATOM   1013  OE1 GLU A 491      42.057  16.491 -19.494  1.00 10.00
ATOM   1014  OE2 GLU A 491      43.833  17.644 -18.998  1.00 10.00
ATOM   1015  N   CYS A 492      39.566  13.842 -15.289  1.00 60.00
ATOM   1016  CA  CYS A 492      38.393  13.638 -14.562  1.00 60.00
ATOM   1017  C   CYS A 492      38.544  13.143 -13.171  1.00 60.00
ATOM   1018  O   CYS A 492      37.864  13.622 -12.266  1.00 60.00
ATOM   1019  CB  CYS A 492      37.468  12.586 -15.181  1.00 10.00
ATOM   1020  SG  CYS A 492      37.323  12.608 -16.991  1.00 10.00
ATOM   1021  N   VAL A 493      39.482  12.229 -12.964  1.00 60.00
ATOM   1022  CA  VAL A 493      39.721  11.626 -11.625  1.00 60.00
ATOM   1023  C   VAL A 493      40.164  12.635 -10.665  1.00 60.00
ATOM   1024  O   VAL A 493      39.575  12.715  -9.581  1.00 60.00
ATOM   1025  CB  VAL A 493      40.710  10.421 -11.669  1.00 10.00
ATOM   1026  CG1 VAL A 493      40.937   9.838 -10.257  1.00 10.00
ATOM   1027  CG2 VAL A 493      40.152   9.330 -12.584  1.00 10.00
ATOM   1028  N   ASP A 494      41.182  13.430 -10.996  1.00 60.00
ATOM   1029  CA  ASP A 494      41.674  14.526 -10.136  1.00 60.00
ATOM   1030  C   ASP A 494      40.687  15.673  -9.895  1.00 60.00
ATOM   1031  O   ASP A 494      40.980  16.570  -9.119  1.00 60.00
ATOM   1032  CB  ASP A 494      42.722  15.370 -10.864  1.00 10.00
ATOM   1033  CG  ASP A 494      44.071  14.692 -10.953  1.00 10.00
ATOM   1034  OD1 ASP A 494      44.371  13.825 -10.103  1.00 10.00
ATOM   1035  OD2 ASP A 494      44.841  15.043 -11.873  1.00 10.00
ATOM   1036  N   ASN A 495      39.534  15.663 -10.557  1.00 60.00
ATOM   1037  CA  ASN A 495      38.571  16.591 -10.266  1.00 60.00
ATOM   1038  C   ASN A 495      37.576  16.061  -9.345  1.00 60.00
ATOM   1039  O   ASN A 495      36.380  16.309  -9.277  1.00 60.00
ATOM   1040  CB  ASN A 495      37.653  16.689 -11.485  1.00 10.00
ATOM   1041  CG  ASN A 495      38.372  17.215 -12.707  1.00 10.00
ATOM   1042  OD1 ASN A 495      37.989  16.922 -13.841  1.00 10.00
ATOM   1043  ND2 ASN A 495      39.425  17.999 -12.485  1.00 10.00
ATOM   1044  N   ASP A 496      38.163  15.242  -8.487  1.00 60.00
ATOM   1045  CA  ASP A 496      37.272  14.663  -7.500  1.00 60.00
ATOM   1046  C   ASP A 496      37.108  13.366  -6.915  1.00 60.00
ATOM   1047  O   ASP A 496      37.498  12.431  -7.624  1.00 60.00
ATOM   1048  CB  ASP A 496      35.855  15.164  -7.263  1.00 10.00
ATOM   1049  CG  ASP A 496      34.784  14.495  -8.090  1.00 10.00
ATOM   1050  OD1 ASP A 496      33.715  15.131  -8.255  1.00 10.00
ATOM   1051  OD2 ASP A 496      34.978  13.358  -8.570  1.00 10.00
ATOM   1052  N   LEU A 497      36.850  13.253  -5.614  1.00 60.00
ATOM   1053  CA  LEU A 497      36.656  12.018  -5.242  1.00 60.00
ATOM   1054  C   LEU A 497      35.690  10.722  -5.577  1.00 60.00
ATOM   1055  O   LEU A 497      34.704  10.132  -5.136  1.00 60.00
ATOM   1056  CB  LEU A 497      35.595  12.157  -4.141  1.00 10.00
ATOM   1057  CG  LEU A 497      35.820  11.231  -2.935  1.00 10.00
ATOM   1058  CD1 LEU A 497      37.204  11.478  -2.348  1.00 10.00
ATOM   1059  CD2 LEU A 497      34.752  11.479  -1.880  1.00 10.00
ATOM   1060  N   VAL A 498      36.678  10.077  -6.217  1.00 60.00
ATOM   1061  CA  VAL A 498      35.725   8.986  -6.634  1.00 60.00
ATOM   1062  C   VAL A 498      34.954   8.256  -7.721  1.00 60.00
ATOM   1063  O   VAL A 498      34.699   7.083  -8.017  1.00 60.00
ATOM   1064  CB  VAL A 498      35.146   9.376  -5.273  1.00 10.00
ATOM   1065  CG1 VAL A 498      35.735  10.692  -4.791  1.00 10.00
ATOM   1066  CG2 VAL A 498      33.632   9.439  -5.355  1.00 10.00
ATOM   1067  N   ASP A 499      34.889   9.238  -8.606  1.00 60.00
ATOM   1068  CA  ASP A 499      34.923   8.790 -10.061  1.00 60.00
ATOM   1069  C   ASP A 499      35.083   7.811 -11.002  1.00 60.00
ATOM   1070  O   ASP A 499      36.103   7.669 -11.677  1.00 60.00
ATOM   1071  CB  ASP A 499      35.958   9.261 -11.084  1.00 10.00
ATOM   1072  CG  ASP A 499      36.623  10.563 -10.663  1.00 10.00
ATOM   1073  OD1 ASP A 499      35.921  11.587 -10.684  1.00 10.00
ATOM   1074  OD2 ASP A 499      37.827  10.566 -10.290  1.00 10.00
ATOM   1075  N   ILE A 500      34.152   6.845 -10.899  1.00 60.00
ATOM   1076  CA  ILE A 500      34.223   5.593 -11.639  1.00 60.00
ATOM   1077  C   ILE A 500      34.283   5.744 -13.075  1.00 60.00
ATOM   1078  O   ILE A 500      33.432   6.490 -13.572  1.00 60.00
ATOM   1079  CB  ILE A 500      33.095   4.652 -11.185  1.00 10.00
ATOM   1080  CG1 ILE A 500      33.258   4.407  -9.678  1.00 10.00
ATOM   1081  CG2 ILE A 500      33.177   3.327 -11.919  1.00 10.00
ATOM   1082  CD1 ILE A 500      32.119   3.683  -9.006  1.00 10.00
ATOM   1083  N   LEU A 501      35.262   5.181 -13.779  1.00 60.00
ATOM   1084  CA  LEU A 501      35.403   5.459 -15.188  1.00 60.00
ATOM   1085  C   LEU A 501      34.697   4.224 -15.892  1.00 60.00
ATOM   1086  O   LEU A 501      34.718   3.037 -15.599  1.00 60.00
ATOM   1087  CB  LEU A 501      36.807   4.989 -15.550  1.00 10.00
ATOM   1088  CG  LEU A 501      37.083   4.943 -17.043  1.00 10.00
ATOM   1089  CD1 LEU A 501      36.679   6.288 -17.651  1.00 10.00
ATOM   1090  CD2 LEU A 501      38.555   4.635 -17.273  1.00 10.00
ATOM   1091  N   ASN A 502      33.872   4.734 -16.796  1.00 60.00
ATOM   1092  CA  ASN A 502      32.789   4.175 -17.606  1.00 60.00
ATOM   1093  C   ASN A 502      33.285   4.142 -18.984  1.00 60.00
ATOM   1094  O   ASN A 502      33.029   5.050 -19.777  1.00 60.00
ATOM   1095  CB  ASN A 502      31.371   4.730 -17.475  1.00 10.00
ATOM   1096  CG  ASN A 502      30.332   3.916 -18.218  1.00 10.00
ATOM   1097  OD1 ASN A 502      29.311   4.455 -18.619  1.00 10.00
ATOM   1098  ND2 ASN A 502      30.573   2.626 -18.393  1.00 10.00
ATOM   1099  N   ASP A 503      34.035   3.098 -19.317  1.00 60.00
ATOM   1100  CA  ASP A 503      34.648   3.018 -20.699  1.00 60.00
ATOM   1101  C   ASP A 503      33.840   1.979 -21.680  1.00 60.00
ATOM   1102  O   ASP A 503      33.920   0.748 -21.594  1.00 60.00
ATOM   1103  CB  ASP A 503      36.111   2.597 -20.544  1.00 10.00
ATOM   1104  CG  ASP A 503      36.853   2.032 -21.727  1.00 10.00
ATOM   1105  OD1 ASP A 503      36.514   2.385 -22.871  1.00 10.00
ATOM   1106  OD2 ASP A 503      37.807   1.234 -21.484  1.00 10.00
ATOM   1107  N   ILE A 504      33.182   2.593 -22.657  1.00 60.00
ATOM   1108  CA  ILE A 504      32.515   1.896 -23.625  1.00 60.00
ATOM   1109  C   ILE A 504      33.406   0.904 -24.348  1.00 60.00
ATOM   1110  O   ILE A 504      32.887  -0.135 -24.737  1.00 60.00
ATOM   1111  CB  ILE A 504      31.784   2.817 -24.630  1.00 10.00
ATOM   1112  CG1 ILE A 504      30.644   3.393 -23.759  1.00 10.00
ATOM   1113  CG2 ILE A 504      31.150   2.132 -25.818  1.00 10.00
ATOM   1114  CD1 ILE A 504      29.742   4.423 -24.414  1.00 10.00
ATOM   1115  N   SER A 505      34.678   1.216 -24.571  1.00 60.00
ATOM   1116  CA  SER A 505      35.662   0.397 -25.136  1.00 60.00
ATOM   1117  C   SER A 505      36.413  -0.574 -24.262  1.00 60.00
ATOM   1118  O   SER A 505      37.404  -1.172 -24.663  1.00 60.00
ATOM   1119  CB  SER A 505      36.941   1.177 -25.458  1.00 10.00
ATOM   1120  OG  SER A 505      36.726   2.146 -26.476  1.00 10.00
ATOM   1121  N   ALA A 506      35.937  -0.721 -23.029  1.00 60.00
ATOM   1122  CA  ALA A 506      36.575  -1.687 -22.095  1.00 60.00
ATOM   1123  C   ALA A 506      38.151  -1.652 -22.191  1.00 60.00
ATOM   1124  O   ALA A 506      38.868  -2.658 -22.256  1.00 60.00
ATOM   1125  CB  ALA A 506      36.125  -3.105 -22.410  1.00 60.00
ATOM   1126  N   CYS A 507      38.629  -0.414 -22.132  1.00 60.00
ATOM   1127  CA  CYS A 507      40.080  -0.221 -22.144  1.00 60.00
ATOM   1128  C   CYS A 507      40.866  -0.781 -23.321  1.00 60.00
ATOM   1129  O   CYS A 507      42.032  -1.171 -23.233  1.00 60.00
ATOM   1130  CB  CYS A 507      40.729  -0.651 -20.827  1.00 10.00
ATOM   1131  SG  CYS A 507      40.556   0.532 -19.463  1.00 10.00
ATOM   1132  N   THR A 508      40.136  -0.905 -24.426  1.00 60.00
ATOM   1133  CA  THR A 508      40.695  -1.419 -25.691  1.00 60.00
ATOM   1134  C   THR A 508      41.354  -0.223 -26.428  1.00 60.00
ATOM   1135  O   THR A 508      42.431  -0.217 -26.998  1.00 60.00
ATOM   1136  CB  THR A 508      39.663  -2.306 -26.423  1.00 10.00
ATOM   1137  OG1 THR A 508      38.421  -1.602 -26.564  1.00 10.00
ATOM   1138  CG2 THR A 508      39.413  -3.579 -25.618  1.00 10.00
ATOM   1139  N   ASN A 509      40.520   0.812 -26.470  1.00 60.00
ATOM   1140  CA  ASN A 509      41.079   1.935 -27.399  1.00 60.00
ATOM   1141  C   ASN A 509      42.484   2.597 -27.085  1.00 60.00
ATOM   1142  O   ASN A 509      43.307   2.976 -27.909  1.00 60.00
ATOM   1143  CB  ASN A 509      39.847   2.736 -27.833  1.00 10.00
ATOM   1144  CG  ASN A 509      38.852   1.888 -28.616  1.00 10.00
ATOM   1145  OD1 ASN A 509      39.225   0.907 -29.268  1.00 10.00
ATOM   1146  ND2 ASN A 509      37.577   2.259 -28.553  1.00 10.00
ATOM   1147  N   ASN A 510      42.548   2.743 -25.775  1.00 60.00
ATOM   1148  CA  ASN A 510      43.812   3.452 -25.286  1.00 60.00
ATOM   1149  C   ASN A 510      44.279   2.396 -24.383  1.00 60.00
ATOM   1150  O   ASN A 510      43.551   2.125 -23.414  1.00 60.00
ATOM   1151  CB  ASN A 510      43.417   4.804 -24.705  1.00 10.00
ATOM   1152  CG  ASN A 510      42.576   5.617 -25.662  1.00 10.00
ATOM   1153  OD1 ASN A 510      43.103   6.294 -26.538  1.00 10.00
ATOM   1154  ND2 ASN A 510      41.262   5.551 -25.507  1.00 10.00
ATOM   1155  N   PRO A 511      45.424   1.768 -24.644  1.00 60.00
ATOM   1156  CA  PRO A 511      45.901   0.698 -23.758  1.00 60.00
ATOM   1157  C   PRO A 511      46.244   1.212 -22.361  1.00 60.00
ATOM   1158  O   PRO A 511      45.741   0.696 -21.381  1.00 60.00
ATOM   1159  CB  PRO A 511      46.910  -0.039 -24.633  1.00 10.00
ATOM   1160  CG  PRO A 511      47.305   1.205 -25.440  1.00 10.00
ATOM   1161  CD  PRO A 511      45.917   1.696 -25.920  1.00 10.00
ATOM   1162  N   GLU A 512      46.899   2.341 -22.317  1.00 60.00
ATOM   1163  CA  GLU A 512      47.019   3.309 -21.235  1.00 60.00
ATOM   1164  C   GLU A 512      45.813   3.532 -20.224  1.00 60.00
ATOM   1165  O   GLU A 512      46.040   3.922 -19.073  1.00 60.00
ATOM   1166  CB  GLU A 512      47.667   4.655 -21.560  1.00 10.00
ATOM   1167  CG  GLU A 512      49.028   4.554 -22.200  1.00 10.00
ATOM   1168  CD  GLU A 512      48.981   4.171 -23.660  1.00 10.00
ATOM   1169  OE1 GLU A 512      47.905   4.250 -24.289  1.00 10.00
ATOM   1170  OE2 GLU A 512      50.043   3.810 -24.193  1.00 10.00
ATOM   1171  N   ILE A 513      44.581   3.303 -20.671  1.00 60.00
ATOM   1172  CA  ILE A 513      43.470   3.373 -19.878  1.00 60.00
ATOM   1173  C   ILE A 513      43.454   2.498 -18.673  1.00 60.00
ATOM   1174  O   ILE A 513      42.897   2.887 -17.654  1.00 60.00
ATOM   1175  CB  ILE A 513      42.203   3.199 -20.723  1.00 10.00
ATOM   1176  CG1 ILE A 513      41.933   4.499 -21.526  1.00 10.00
ATOM   1177  CG2 ILE A 513      40.970   2.873 -19.905  1.00 10.00
ATOM   1178  CD1 ILE A 513      41.152   4.182 -22.804  1.00 10.00
ATOM   1179  N   ILE A 514      44.026   1.305 -18.787  1.00 60.00
ATOM   1180  CA  ILE A 514      44.136   0.338 -17.690  1.00 60.00
ATOM   1181  C   ILE A 514      45.155   0.796 -16.600  1.00 60.00
ATOM   1182  O   ILE A 514      45.002   0.623 -15.400  1.00 60.00
ATOM   1183  CB  ILE A 514      44.595  -1.070 -18.143  1.00 10.00
ATOM   1184  CG1 ILE A 514      43.488  -1.729 -18.957  1.00 10.00
ATOM   1185  CG2 ILE A 514      44.941  -1.933 -16.929  1.00 10.00
ATOM   1186  CD1 ILE A 514      43.967  -2.932 -19.779  1.00 10.00
ATOM   1187  N   LYS A 515      46.257   1.337 -17.120  1.00 60.00
ATOM   1188  CA  LYS A 515      47.312   1.791 -16.192  1.00 60.00
ATOM   1189  C   LYS A 515      46.676   3.008 -15.420  1.00 60.00
ATOM   1190  O   LYS A 515      46.686   3.035 -14.193  1.00 60.00
ATOM   1191  CB  LYS A 515      48.553   2.120 -17.004  1.00 10.00
ATOM   1192  CG  LYS A 515      49.228   0.860 -17.569  1.00 10.00
ATOM   1193  CD  LYS A 515      50.619   1.115 -18.127  1.00 10.00
ATOM   1194  CE  LYS A 515      51.375  -0.129 -18.530  1.00 10.00
ATOM   1195  NZ  LYS A 515      52.068  -0.806 -17.398  1.00 10.00
ATOM   1196  N   LEU A 516      46.117   3.975 -16.144  1.00 60.00
ATOM   1197  CA  LEU A 516      45.477   5.052 -15.537  1.00 60.00
ATOM   1198  C   LEU A 516      44.551   4.621 -14.403  1.00 60.00
ATOM   1199  O   LEU A 516      44.698   5.016 -13.249  1.00 60.00
ATOM   1200  CB  LEU A 516      44.947   5.991 -16.613  1.00 10.00
ATOM   1201  CG  LEU A 516      45.964   6.719 -17.498  1.00 10.00
ATOM   1202  CD1 LEU A 516      45.254   7.498 -18.593  1.00 10.00
ATOM   1203  CD2 LEU A 516      46.799   7.633 -16.613  1.00 10.00
ATOM   1204  N   LEU A 517      43.615   3.748 -14.753  1.00 60.00
ATOM   1205  CA  LEU A 517      42.634   3.240 -13.782  1.00 60.00
ATOM   1206  C   LEU A 517      43.390   2.659 -12.517  1.00 60.00
ATOM   1207  O   LEU A 517      43.203   3.004 -11.360  1.00 60.00
ATOM   1208  CB  LEU A 517      41.651   2.348 -14.520  1.00 10.00
ATOM   1209  CG  LEU A 517      40.618   2.855 -15.451  1.00 10.00
ATOM   1210  CD1 LEU A 517      39.616   1.720 -15.814  1.00 10.00
ATOM   1211  CD2 LEU A 517      39.880   4.001 -14.753  1.00 10.00
ATOM   1212  N   LYS A 518      44.204   1.659 -12.854  1.00 60.00
ATOM   1213  CA  LYS A 518      44.943   1.010 -11.747  1.00 60.00
ATOM   1214  C   LYS A 518      45.823   1.945 -10.914  1.00 60.00
ATOM   1215  O   LYS A 518      46.099   1.749  -9.729  1.00 60.00
ATOM   1216  CB  LYS A 518      45.848  -0.040 -12.366  1.00 10.00
ATOM   1217  CG  LYS A 518      45.050  -1.180 -13.020  1.00 10.00
ATOM   1218  CD  LYS A 518      45.903  -2.386 -13.384  1.00 10.00
ATOM   1219  CE  LYS A 518      45.124  -3.586 -13.867  1.00 10.00
ATOM   1220  NZ  LYS A 518      44.579  -4.434 -12.769  1.00 10.00
ATOM   1221  N   LYS A 519      46.259   3.007 -11.576  1.00 60.00
ATOM   1222  CA  LYS A 519      47.120   3.960 -10.841  1.00 60.00
ATOM   1223  C   LYS A 519      46.527   5.073 -10.051  1.00 60.00
ATOM   1224  O   LYS A 519      47.163   6.068  -9.692  1.00 60.00
ATOM   1225  CB  LYS A 519      47.956   4.654 -11.919  1.00 10.00
ATOM   1226  CG  LYS A 519      48.504   3.711 -12.979  1.00 10.00
ATOM   1227  CD  LYS A 519      49.997   3.893 -13.154  1.00 10.00
ATOM   1228  CE  LYS A 519      50.526   3.058 -14.305  1.00 10.00
ATOM   1229  NZ  LYS A 519      51.787   3.626 -14.855  1.00 10.00
ATOM   1230  N   LYS A 520      45.243   4.902  -9.758  1.00 60.00
ATOM   1231  CA  LYS A 520      44.538   5.920  -8.955  1.00 60.00
ATOM   1232  C   LYS A 520      43.928   5.043  -7.949  1.00 60.00
ATOM   1233  O   LYS A 520      42.807   4.575  -8.106  1.00 60.00
ATOM   1234  CB  LYS A 520      43.455   6.545  -9.851  1.00 10.00
ATOM   1235  CG  LYS A 520      44.096   7.362 -10.986  1.00 10.00
ATOM   1236  CD  LYS A 520      43.116   7.624 -12.096  1.00 10.00
ATOM   1237  CE  LYS A 520      42.217   8.825 -11.913  1.00 10.00
ATOM   1238  NZ  LYS A 520      42.515   9.884 -12.939  1.00 10.00
ATOM   1239  N   ASN A 521      44.672   4.740  -6.895  1.00 60.00
ATOM   1240  CA  ASN A 521      44.105   3.909  -5.804  1.00 60.00
ATOM   1241  C   ASN A 521      42.891   4.665  -5.215  1.00 60.00
ATOM   1242  O   ASN A 521      42.093   4.103  -4.475  1.00 60.00
ATOM   1243  CB  ASN A 521      45.470   3.779  -5.122  1.00 10.00
ATOM   1244  CG  ASN A 521      45.959   2.365  -5.204  1.00 10.00
ATOM   1245  OD1 ASN A 521      45.178   1.442  -5.493  1.00 10.00
ATOM   1246  ND2 ASN A 521      47.249   2.206  -4.966  1.00 10.00
ATOM   1247  N   LYS A 522      42.785   5.943  -5.578  1.00 60.00
ATOM   1248  CA  LYS A 522      41.604   6.691  -5.326  1.00 60.00
ATOM   1249  C   LYS A 522      40.291   6.343  -6.070  1.00 60.00
ATOM   1250  O   LYS A 522      39.704   6.871  -7.017  1.00 60.00
ATOM   1251  CB  LYS A 522      41.795   8.002  -6.089  1.00 10.00
ATOM   1252  CG  LYS A 522      43.082   8.733  -5.728  1.00 10.00
ATOM   1253  CD  LYS A 522      43.195  10.070  -6.442  1.00 10.00
ATOM   1254  CE  LYS A 522      44.368  10.876  -5.891  1.00 10.00
ATOM   1255  NZ  LYS A 522      44.574  12.167  -6.614  1.00 10.00
ATOM   1256  N   PHE A 523      39.772   5.341  -5.368  1.00 60.00
ATOM   1257  CA  PHE A 523      38.504   4.991  -5.985  1.00 60.00
ATOM   1258  C   PHE A 523      38.281   4.496  -7.284  1.00 60.00
ATOM   1259  O   PHE A 523      37.787   5.222  -8.144  1.00 60.00
ATOM   1260  CB  PHE A 523      37.656   6.222  -5.651  1.00 10.00
ATOM   1261  CG  PHE A 523      37.848   6.722  -4.224  1.00 10.00
ATOM   1262  CD1 PHE A 523      37.316   6.036  -3.158  1.00 10.00
ATOM   1263  CD2 PHE A 523      38.581   7.873  -3.996  1.00 10.00
ATOM   1264  CE1 PHE A 523      37.502   6.490  -1.854  1.00 10.00
ATOM   1265  CE2 PHE A 523      38.773   8.337  -2.703  1.00 10.00
ATOM   1266  CZ  PHE A 523      38.201   7.662  -1.644  1.00 10.00
ATOM   1267  N   TYR A 524      38.880   3.346  -7.562  1.00 60.00
ATOM   1268  CA  TYR A 524      38.573   3.117  -8.915  1.00 60.00
ATOM   1269  C   TYR A 524      37.654   2.106  -9.086  1.00 60.00
ATOM   1270  O   TYR A 524      37.451   1.427  -8.074  1.00 60.00
ATOM   1271  CB  TYR A 524      39.779   2.263  -9.260  1.00 10.00
ATOM   1272  CG  TYR A 524      40.998   2.867  -9.877  1.00 10.00
ATOM   1273  CD1 TYR A 524      41.821   3.734  -9.180  1.00 10.00
ATOM   1274  CD2 TYR A 524      41.368   2.574 -11.204  1.00 10.00
ATOM   1275  CE1 TYR A 524      42.962   4.278  -9.744  1.00 10.00
ATOM   1276  CE2 TYR A 524      42.506   3.128 -11.756  1.00 10.00
ATOM   1277  CZ  TYR A 524      43.314   3.960 -11.038  1.00 10.00
ATOM   1278  OH  TYR A 524      44.480   4.511 -11.547  1.00 10.00
ATOM   1279  N   SER A 525      36.865   2.116 -10.157  1.00 60.00
ATOM   1280  CA  SER A 525      35.921   1.257 -10.310  1.00 60.00
ATOM   1281  C   SER A 525      35.565   1.502 -11.741  1.00 60.00
ATOM   1282  O   SER A 525      34.826   2.366 -12.218  1.00 60.00
ATOM   1283  CB  SER A 525      34.559   1.828  -9.916  1.00 10.00
ATOM   1284  OG  SER A 525      34.228   2.962 -10.695  1.00 10.00
ATOM   1285  N   VAL A 526      36.303   0.701 -12.499  1.00 60.00
ATOM   1286  CA  VAL A 526      36.251   0.614 -13.923  1.00 60.00
ATOM   1287  C   VAL A 526      35.321  -0.491 -14.543  1.00 60.00
ATOM   1288  O   VAL A 526      35.240  -1.685 -14.260  1.00 60.00
ATOM   1289  CB  VAL A 526      37.682   0.406 -14.392  1.00 10.00
ATOM   1290  CG1 VAL A 526      37.827   0.531 -15.882  1.00 10.00
ATOM   1291  CG2 VAL A 526      38.745   1.289 -13.694  1.00 10.00
ATOM   1292  N   VAL A 527      34.425   0.138 -15.290  1.00 60.00
ATOM   1293  CA  VAL A 527      33.299  -0.369 -16.058  1.00 60.00
ATOM   1294  C   VAL A 527      33.382  -1.026 -17.274  1.00 60.00
ATOM   1295  O   VAL A 527      33.165  -0.298 -18.243  1.00 60.00
ATOM   1296  CB  VAL A 527      32.127   0.608 -16.329  1.00 10.00
ATOM   1297  CG1 VAL A 527      31.069  -0.057 -17.207  1.00 10.00
ATOM   1298  CG2 VAL A 527      31.511   1.051 -15.004  1.00 10.00
ATOM   1299  N   LEU A 528      33.866  -2.274 -17.409  1.00 60.00
ATOM   1300  CA  LEU A 528      34.302  -2.795 -18.807  1.00 60.00
ATOM   1301  C   LEU A 528      32.984  -3.091 -19.658  1.00 60.00
ATOM   1302  O   LEU A 528      32.227  -3.991 -19.301  1.00 60.00
ATOM   1303  CB  LEU A 528      35.126  -4.084 -18.682  1.00 10.00
ATOM   1304  CG  LEU A 528      36.433  -3.887 -17.905  1.00 10.00
ATOM   1305  CD1 LEU A 528      37.229  -5.191 -17.882  1.00 10.00
ATOM   1306  CD2 LEU A 528      37.260  -2.774 -18.558  1.00 10.00
ATOM   1307  N   MET A 529      32.744  -2.322 -20.714  1.00 60.00
ATOM   1308  CA  MET A 529      31.641  -2.663 -21.499  1.00 60.00
ATOM   1309  C   MET A 529      31.976  -3.387 -22.715  1.00 60.00
ATOM   1310  O   MET A 529      32.977  -3.052 -23.408  1.00 60.00
ATOM   1311  CB  MET A 529      31.175  -1.248 -21.942  1.00 10.00
ATOM   1312  CG  MET A 529      30.838  -0.400 -20.715  1.00 10.00
ATOM   1313  SD  MET A 529      30.329   1.283 -21.101  1.00 10.00
ATOM   1314  CE  MET A 529      28.820   1.004 -22.008  1.00 10.00
ATOM   1315  N   HIS A 530      31.208  -4.412 -23.038  1.00 60.00
ATOM   1316  CA  HIS A 530      31.373  -5.237 -24.223  1.00 60.00
ATOM   1317  C   HIS A 530      31.282  -4.629 -25.598  1.00 60.00
ATOM   1318  O   HIS A 530      30.236  -4.773 -26.221  1.00 60.00
ATOM   1319  CB  HIS A 530      30.344  -6.363 -24.279  1.00 10.00
ATOM   1320  CG  HIS A 530      30.672  -7.316 -25.383  1.00 10.00
ATOM   1321  ND1 HIS A 530      30.190  -7.168 -26.678  1.00 10.00
ATOM   1322  CD2 HIS A 530      31.429  -8.435 -25.400  1.00 10.00
ATOM   1323  CE1 HIS A 530      30.650  -8.163 -27.413  1.00 10.00
ATOM   1324  NE2 HIS A 530      31.417  -8.948 -26.657  1.00 10.00
ATOM   1325  N   LYS A 531      32.298  -3.905 -26.046  1.00 60.00
ATOM   1326  CA  LYS A 531      31.984  -3.515 -27.367  1.00 60.00
ATOM   1327  C   LYS A 531      32.804  -4.085 -28.467  1.00 60.00
ATOM   1328  O   LYS A 531      33.964  -4.478 -28.327  1.00 60.00
ATOM   1329  CB  LYS A 531      32.339  -2.066 -27.042  1.00 10.00
ATOM   1330  CG  LYS A 531      31.991  -1.057 -28.126  1.00 10.00
ATOM   1331  CD  LYS A 531      32.195   0.344 -27.610  1.00 10.00
ATOM   1332  CE  LYS A 531      33.607   0.514 -27.083  1.00 10.00
ATOM   1333  NZ  LYS A 531      33.764   1.797 -26.348  1.00 10.00
ATOM   1334  N   ARG A 532      32.055  -4.390 -29.519  1.00 60.00
ATOM   1335  CA  ARG A 532      32.833  -4.747 -30.588  1.00 60.00
ATOM   1336  C   ARG A 532      33.449  -4.235 -31.512  1.00 60.00
ATOM   1337  O   ARG A 532      33.751  -3.090 -31.182  1.00 60.00
ATOM   1338  CB  ARG A 532      31.688  -5.622 -31.098  1.00 10.00
ATOM   1339  CG  ARG A 532      31.360  -6.787 -30.179  1.00 10.00
ATOM   1340  CD  ARG A 532      30.175  -7.588 -30.690  1.00 10.00
ATOM   1341  NE  ARG A 532      30.219  -8.976 -30.226  1.00 10.00
ATOM   1342  CZ  ARG A 532      30.029  -9.366 -28.968  1.00 10.00
ATOM   1343  NH1 ARG A 532      29.774  -8.474 -28.019  1.00 10.00
ATOM   1344  NH2 ARG A 532      30.109 -10.650 -28.657  1.00 10.00
ATOM   1345  N   GLY A 533      33.969  -4.843 -32.572  1.00 60.00
ATOM   1346  CA  GLY A 533      34.764  -4.369 -33.638  1.00 60.00
ATOM   1347  C   GLY A 533      34.059  -3.716 -34.316  1.00 60.00
ATOM   1348  O   GLY A 533      33.968  -4.057 -35.498  1.00 60.00
ATOM   1349  N   ASN A 534      33.252  -2.821 -33.744  1.00 60.00
ATOM   1350  CA  ASN A 534      32.273  -1.902 -34.596  1.00 60.00
ATOM   1351  C   ASN A 534      31.206  -3.138 -34.157  1.00 60.00
ATOM   1352  O   ASN A 534      30.130  -2.976 -33.619  1.00 60.00
ATOM   1353  CB  ASN A 534      32.665  -1.181 -35.890  1.00 10.00
ATOM   1354  CG  ASN A 534      33.267   0.180 -35.639  1.00 10.00
ATOM   1355  OD1 ASN A 534      34.194   0.601 -36.340  1.00 10.00
ATOM   1356  ND2 ASN A 534      32.732   0.894 -34.650  1.00 10.00
ATOM   1357  N   PRO A 535      31.537  -4.290 -34.680  1.00 60.00
ATOM   1358  CA  PRO A 535      31.336  -5.628 -34.366  1.00 60.00
ATOM   1359  C   PRO A 535      31.117  -6.116 -35.511  1.00 60.00
ATOM   1360  O   PRO A 535      29.981  -5.997 -36.020  1.00 60.00
ATOM   1361  CB  PRO A 535      30.076  -6.139 -33.664  1.00 10.00
ATOM   1362  CG  PRO A 535      29.596  -5.037 -32.793  1.00 10.00
ATOM   1363  CD  PRO A 535      30.190  -3.759 -33.301  1.00 10.00
ATOM   1364  N   HIS A 536      32.146  -6.664 -36.179  1.00 60.00
ATOM   1365  CA  HIS A 536      32.101  -7.274 -37.574  1.00 60.00
ATOM   1366  C   HIS A 536      31.625  -5.812 -38.139  1.00 60.00
ATOM   1367  O   HIS A 536      31.085  -5.812 -39.246  1.00 60.00
ATOM   1368  CB  HIS A 536      31.060  -8.329 -37.932  1.00 10.00
ATOM   1369  CG  HIS A 536      31.073  -9.516 -37.022  1.00 10.00
ATOM   1370  ND1 HIS A 536      32.206 -10.267 -36.790  1.00 10.00
ATOM   1371  CD2 HIS A 536      30.092 -10.078 -36.276  1.00 10.00
ATOM   1372  CE1 HIS A 536      31.924 -11.239 -35.941  1.00 10.00
ATOM   1373  NE2 HIS A 536      30.646 -11.147 -35.614  1.00 10.00
ATOM   1374  N   THR A 537      32.237  -4.721 -37.652  1.00 60.00
ATOM   1375  CA  THR A 537      31.883  -3.407 -37.827  1.00 60.00
ATOM   1376  C   THR A 537      30.309  -3.493 -38.192  1.00 60.00
ATOM   1377  O   THR A 537      29.715  -2.732 -38.960  1.00 60.00
ATOM   1378  CB  THR A 537      31.390  -4.709 -38.459  1.00 10.00
ATOM   1379  OG1 THR A 537      32.402  -5.211 -39.338  1.00 10.00
ATOM   1380  CG2 THR A 537      30.111  -4.474 -39.256  1.00 10.00
ATOM   1381  N   MET A 538      29.698  -4.417 -37.462  1.00 60.00
ATOM   1382  CA  MET A 538      28.550  -4.636 -37.177  1.00 60.00
ATOM   1383  C   MET A 538      27.673  -3.671 -36.581  1.00 60.00
ATOM   1384  O   MET A 538      26.491  -3.878 -36.828  1.00 60.00
ATOM   1385  CB  MET A 538      28.962  -5.983 -36.583  1.00 10.00
ATOM   1386  CG  MET A 538      30.343  -5.938 -35.948  1.00 10.00
ATOM   1387  SD  MET A 538      30.290  -6.090 -34.153  1.00 10.00
ATOM   1388  CE  MET A 538      30.476  -7.880 -33.942  1.00 10.00
ATOM   1389  N   ASP A 539      28.221  -2.442 -36.519  1.00 60.00
ATOM   1390  CA  ASP A 539      27.616  -1.046 -36.801  1.00 60.00
ATOM   1391  C   ASP A 539      26.474  -1.559 -37.741  1.00 60.00
ATOM   1392  O   ASP A 539      25.357  -1.174 -37.406  1.00 60.00
ATOM   1393  CB  ASP A 539      28.902  -0.281 -36.488  1.00 10.00
ATOM   1394  CG  ASP A 539      29.819  -1.001 -35.510  1.00 10.00
ATOM   1395  OD1 ASP A 539      29.324  -1.832 -34.737  1.00 10.00
ATOM   1396  OD2 ASP A 539      31.045  -0.767 -35.489  1.00 10.00
ATOM   1397  N   LYS A 540      26.700  -2.374 -38.770  1.00 60.00
ATOM   1398  CA  LYS A 540      26.153  -3.045 -39.587  1.00 60.00
ATOM   1399  C   LYS A 540      25.049  -4.128 -38.842  1.00 60.00
ATOM   1400  O   LYS A 540      23.952  -4.577 -39.148  1.00 60.00
ATOM   1401  CB  LYS A 540      26.870  -3.847 -40.676  1.00 10.00
ATOM   1402  CG  LYS A 540      27.510  -2.971 -41.750  1.00 10.00
ATOM   1403  CD  LYS A 540      28.069  -3.793 -42.900  1.00 10.00
ATOM   1404  CE  LYS A 540      26.972  -4.552 -43.625  1.00 10.00
ATOM   1405  NZ  LYS A 540      27.525  -5.423 -44.702  1.00 10.00
ATOM   1406  N   LEU A 541      25.820  -4.692 -37.903  1.00 60.00
ATOM   1407  CA  LEU A 541      24.864  -5.726 -36.796  1.00 60.00
ATOM   1408  C   LEU A 541      26.176  -6.966 -36.745  1.00 60.00
ATOM   1409  O   LEU A 541      26.716  -7.516 -37.708  1.00 60.00
ATOM   1410  CB  LEU A 541      23.589  -6.453 -37.212  1.00 10.00
ATOM   1411  CG  LEU A 541      23.786  -7.538 -38.275  1.00 10.00
ATOM   1412  CD1 LEU A 541      22.641  -8.560 -38.254  1.00 10.00
ATOM   1413  CD2 LEU A 541      23.948  -6.944 -39.667  1.00 10.00
ATOM   1414  N   THR A 542      26.309  -7.410 -35.495  1.00 60.00
ATOM   1415  CA  THR A 542      27.411  -8.537 -35.389  1.00 60.00
ATOM   1416  C   THR A 542      26.673  -9.982 -35.918  1.00 60.00
ATOM   1417  O   THR A 542      25.467 -10.262 -35.563  1.00 60.00
ATOM   1418  CB  THR A 542      27.907  -8.796 -33.951  1.00 10.00
ATOM   1419  OG1 THR A 542      26.814  -9.232 -33.132  1.00 10.00
ATOM   1420  CG2 THR A 542      28.519  -7.537 -33.358  1.00 10.00
ATOM   1421  N   ASN A 543      27.491 -10.826 -36.516  1.00 60.00
ATOM   1422  CA  ASN A 543      27.069 -12.175 -36.809  1.00 60.00
ATOM   1423  C   ASN A 543      28.225 -12.968 -36.131  1.00 60.00
ATOM   1424  O   ASN A 543      29.003 -13.612 -36.815  1.00 60.00
ATOM   1425  CB  ASN A 543      27.354 -12.397 -38.303  1.00 10.00
ATOM   1426  CG  ASN A 543      28.818 -12.516 -38.620  1.00 10.00
ATOM   1427  OD1 ASN A 543      29.711 -12.237 -37.803  1.00 10.00
ATOM   1428  ND2 ASN A 543      29.095 -12.926 -39.874  1.00 10.00
ATOM   1429  N   TYR A 544      28.268 -13.020 -34.792  1.00 60.00
ATOM   1430  CA  TYR A 544      28.934 -13.804 -33.986  1.00 60.00
ATOM   1431  C   TYR A 544      28.386 -15.115 -33.663  1.00 60.00
ATOM   1432  O   TYR A 544      27.186 -15.368 -33.683  1.00 60.00
ATOM   1433  CB  TYR A 544      29.128 -13.102 -32.635  1.00 10.00
ATOM   1434  CG  TYR A 544      30.107 -11.948 -32.630  1.00 10.00
ATOM   1435  CD1 TYR A 544      29.775 -10.721 -33.205  1.00 10.00
ATOM   1436  CD2 TYR A 544      31.350 -12.067 -32.012  1.00 10.00
ATOM   1437  CE1 TYR A 544      30.655  -9.637 -33.160  1.00 10.00
ATOM   1438  CE2 TYR A 544      32.239 -10.990 -31.960  1.00 10.00
ATOM   1439  CZ  TYR A 544      31.884  -9.780 -32.536  1.00 10.00
ATOM   1440  OH  TYR A 544      32.754  -8.715 -32.483  1.00 10.00
ATOM   1441  N   ASP A 545      29.315 -16.088 -33.581  1.00 60.00
ATOM   1442  CA  ASP A 545      29.080 -17.501 -33.346  1.00 60.00
ATOM   1443  C   ASP A 545      28.095 -17.908 -32.236  1.00 60.00
ATOM   1444  O   ASP A 545      27.364 -18.889 -32.358  1.00 60.00
ATOM   1445  CB  ASP A 545      30.344 -18.264 -32.986  1.00 10.00
ATOM   1446  CG  ASP A 545      31.319 -18.353 -34.118  1.00 10.00
ATOM   1447  OD1 ASP A 545      31.001 -17.950 -35.256  1.00 10.00
ATOM   1448  OD2 ASP A 545      32.428 -18.841 -33.856  1.00 10.00
ATOM   1449  N   ASN A 546      28.109 -17.171 -31.120  1.00 60.00
ATOM   1450  CA  ASN A 546      27.188 -17.501 -30.075  1.00 60.00
ATOM   1451  C   ASN A 546      27.398 -16.169 -29.397  1.00 60.00
ATOM   1452  O   ASN A 546      28.387 -15.977 -28.707  1.00 60.00
ATOM   1453  CB  ASN A 546      27.580 -18.796 -29.354  1.00 10.00
ATOM   1454  CG  ASN A 546      26.950 -19.007 -27.979  1.00 10.00
ATOM   1455  OD1 ASN A 546      25.887 -18.468 -27.636  1.00 10.00
ATOM   1456  ND2 ASN A 546      27.614 -19.780 -27.121  1.00 10.00
ATOM   1457  N   LEU A 547      26.409 -15.287 -29.482  1.00 60.00
ATOM   1458  CA  LEU A 547      26.538 -13.977 -28.864  1.00 60.00
ATOM   1459  C   LEU A 547      26.850 -14.008 -27.366  1.00 60.00
ATOM   1460  O   LEU A 547      27.791 -13.346 -26.920  1.00 60.00
ATOM   1461  CB  LEU A 547      25.301 -13.162 -29.242  1.00 10.00
ATOM   1462  CG  LEU A 547      25.198 -12.802 -30.720  1.00 10.00
ATOM   1463  CD1 LEU A 547      23.839 -12.160 -30.996  1.00 10.00
ATOM   1464  CD2 LEU A 547      26.344 -11.863 -31.093  1.00 10.00
ATOM   1465  N   VAL A 548      26.125 -14.820 -26.610  1.00 60.00
ATOM   1466  CA  VAL A 548      26.337 -14.972 -25.209  1.00 60.00
ATOM   1467  C   VAL A 548      27.815 -15.466 -24.817  1.00 60.00
ATOM   1468  O   VAL A 548      28.494 -15.074 -23.880  1.00 60.00
ATOM   1469  CB  VAL A 548      25.241 -15.854 -24.551  1.00 10.00
ATOM   1470  CG1 VAL A 548      25.602 -16.259 -23.137  1.00 10.00
ATOM   1471  CG2 VAL A 548      23.868 -15.194 -24.554  1.00 10.00
ATOM   1472  N   TYR A 549      28.178 -16.479 -25.603  1.00 60.00
ATOM   1473  CA  TYR A 549      29.503 -17.067 -25.288  1.00 60.00
ATOM   1474  C   TYR A 549      30.539 -16.049 -25.636  1.00 60.00
ATOM   1475  O   TYR A 549      31.445 -15.799 -24.851  1.00 60.00
ATOM   1476  CB  TYR A 549      29.671 -18.467 -25.894  1.00 10.00
ATOM   1477  CG  TYR A 549      29.063 -19.528 -24.965  1.00 10.00
ATOM   1478  CD1 TYR A 549      27.705 -19.471 -24.644  1.00 10.00
ATOM   1479  CD2 TYR A 549      29.881 -20.503 -24.405  1.00 10.00
ATOM   1480  CE1 TYR A 549      27.168 -20.425 -23.774  1.00 10.00
ATOM   1481  CE2 TYR A 549      29.330 -21.450 -23.535  1.00 10.00
ATOM   1482  CZ  TYR A 549      28.000 -21.392 -23.237  1.00 10.00
ATOM   1483  OH  TYR A 549      27.432 -22.303 -22.361  1.00 10.00
ATOM   1484  N   ASP A 550      30.433 -15.488 -26.836  1.00 60.00
ATOM   1485  CA  ASP A 550      31.350 -14.447 -27.324  1.00 60.00
ATOM   1486  C   ASP A 550      31.507 -13.289 -26.266  1.00 60.00
ATOM   1487  O   ASP A 550      32.569 -12.925 -25.785  1.00 60.00
ATOM   1488  CB  ASP A 550      31.042 -14.079 -28.769  1.00 10.00
ATOM   1489  CG  ASP A 550      31.505 -15.135 -29.769  1.00 10.00
ATOM   1490  OD1 ASP A 550      32.262 -16.062 -29.466  1.00 10.00
ATOM   1491  OD2 ASP A 550      31.040 -14.992 -30.921  1.00 10.00
ATOM   1492  N   ILE A 551      30.347 -12.684 -26.006  1.00 60.00
ATOM   1493  CA  ILE A 551      30.362 -11.572 -25.045  1.00 60.00
ATOM   1494  C   ILE A 551      31.147 -12.004 -23.733  1.00 60.00
ATOM   1495  O   ILE A 551      32.100 -11.364 -23.300  1.00 60.00
ATOM   1496  CB  ILE A 551      28.904 -11.160 -24.760  1.00 10.00
ATOM   1497  CG1 ILE A 551      28.326 -10.291 -25.879  1.00 10.00
ATOM   1498  CG2 ILE A 551      28.738 -10.501 -23.404  1.00 10.00
ATOM   1499  CD1 ILE A 551      26.875  -9.899 -25.675  1.00 10.00
ATOM   1500  N   LYS A 552      30.707 -13.109 -23.134  1.00 60.00
ATOM   1501  CA  LYS A 552      31.377 -13.567 -21.976  1.00 60.00
ATOM   1502  C   LYS A 552      32.915 -13.685 -22.187  1.00 60.00
ATOM   1503  O   LYS A 552      33.721 -13.104 -21.467  1.00 60.00
ATOM   1504  CB  LYS A 552      30.675 -14.758 -21.343  1.00 10.00
ATOM   1505  CG  LYS A 552      29.243 -14.405 -20.919  1.00 10.00
ATOM   1506  CD  LYS A 552      28.630 -15.517 -20.107  1.00 10.00
ATOM   1507  CE  LYS A 552      27.180 -15.283 -19.704  1.00 10.00
ATOM   1508  NZ  LYS A 552      26.383 -16.539 -19.867  1.00 10.00
ATOM   1509  N   ASN A 553      33.301 -14.430 -23.221  1.00 60.00
ATOM   1510  CA  ASN A 553      34.713 -14.556 -23.499  1.00 60.00
ATOM   1511  C   ASN A 553      35.426 -13.231 -23.569  1.00 60.00
ATOM   1512  O   ASN A 553      36.429 -13.027 -22.891  1.00 60.00
ATOM   1513  CB  ASN A 553      34.920 -15.409 -24.751  1.00 10.00
ATOM   1514  CG  ASN A 553      34.404 -16.837 -24.589  1.00 10.00
ATOM   1515  OD1 ASN A 553      33.991 -17.253 -23.507  1.00 10.00
ATOM   1516  ND2 ASN A 553      34.414 -17.588 -25.680  1.00 10.00
ATOM   1517  N   TYR A 554      34.867 -12.298 -24.329  1.00 60.00
ATOM   1518  CA  TYR A 554      35.398 -10.958 -24.487  1.00 60.00
ATOM   1519  C   TYR A 554      35.602 -10.287 -23.066  1.00 60.00
ATOM   1520  O   TYR A 554      36.652  -9.808 -22.666  1.00 60.00
ATOM   1521  CB  TYR A 554      34.541 -10.214 -25.498  1.00 10.00
ATOM   1522  CG  TYR A 554      35.220  -9.056 -26.152  1.00 10.00
ATOM   1523  CD1 TYR A 554      36.440  -9.217 -26.794  1.00 10.00
ATOM   1524  CD2 TYR A 554      34.641  -7.793 -26.144  1.00 10.00
ATOM   1525  CE1 TYR A 554      37.065  -8.148 -27.415  1.00 10.00
ATOM   1526  CE2 TYR A 554      35.247  -6.725 -26.758  1.00 10.00
ATOM   1527  CZ  TYR A 554      36.461  -6.901 -27.392  1.00 10.00
ATOM   1528  OH  TYR A 554      37.077  -5.820 -27.981  1.00 10.00
ATOM   1529  N   LEU A 555      34.463 -10.217 -22.375  1.00 60.00
ATOM   1530  CA  LEU A 555      34.514  -9.597 -21.054  1.00 60.00
ATOM   1531  C   LEU A 555      35.594 -10.233 -20.165  1.00 60.00
ATOM   1532  O   LEU A 555      36.415  -9.521 -19.595  1.00 60.00
ATOM   1533  CB  LEU A 555      33.160  -9.745 -20.344  1.00 10.00
ATOM   1534  CG  LEU A 555      32.003  -8.951 -20.985  1.00 10.00
ATOM   1535  CD1 LEU A 555      30.697  -9.311 -20.280  1.00 10.00
ATOM   1536  CD2 LEU A 555      32.284  -7.464 -20.934  1.00 10.00
ATOM   1537  N   GLU A 556      35.642 -11.562 -20.095  1.00 60.00
ATOM   1538  CA  GLU A 556      36.659 -12.234 -19.360  1.00 60.00
ATOM   1539  C   GLU A 556      38.063 -11.716 -19.795  1.00 60.00
ATOM   1540  O   GLU A 556      38.837 -11.271 -18.953  1.00 60.00
ATOM   1541  CB  GLU A 556      36.471 -13.748 -19.498  1.00 10.00
ATOM   1542  CG  GLU A 556      35.081 -14.208 -19.076  1.00 10.00
ATOM   1543  CD  GLU A 556      34.816 -15.707 -19.259  1.00 10.00
ATOM   1544  OE1 GLU A 556      35.473 -16.359 -20.108  1.00 10.00
ATOM   1545  OE2 GLU A 556      33.912 -16.227 -18.559  1.00 10.00
ATOM   1546  N   GLN A 557      38.366 -11.738 -21.091  1.00 60.00
ATOM   1547  CA  GLN A 557      39.579 -11.232 -21.572  1.00 60.00
ATOM   1548  C   GLN A 557      39.858  -9.811 -20.961  1.00 60.00
ATOM   1549  O   GLN A 557      40.881  -9.579 -20.325  1.00 60.00
ATOM   1550  CB  GLN A 557      39.841 -11.827 -22.966  1.00 10.00
ATOM   1551  CG  GLN A 557      38.827 -11.477 -24.036  1.00 10.00
ATOM   1552  CD  GLN A 557      38.950 -12.353 -25.278  1.00 10.00
ATOM   1553  OE1 GLN A 557      38.748 -11.888 -26.402  1.00 10.00
ATOM   1554  NE2 GLN A 557      39.267 -13.631 -25.077  1.00 10.00
ATOM   1555  N   ARG A 558      38.921  -8.885 -21.154  1.00 60.00
ATOM   1556  CA  ARG A 558      39.091  -7.588 -20.606  1.00 60.00
ATOM   1557  C   ARG A 558      39.467  -7.656 -19.122  1.00 60.00
ATOM   1558  O   ARG A 558      40.423  -7.062 -18.628  1.00 60.00
ATOM   1559  CB  ARG A 558      37.928  -6.706 -21.054  1.00 10.00
ATOM   1560  CG  ARG A 558      37.975  -6.416 -22.546  1.00 10.00
ATOM   1561  CD  ARG A 558      37.165  -5.196 -22.919  1.00 10.00
ATOM   1562  NE  ARG A 558      35.790  -5.521 -23.291  1.00 10.00
ATOM   1563  CZ  ARG A 558      34.755  -4.712 -23.086  1.00 10.00
ATOM   1564  NH1 ARG A 558      34.934  -3.535 -22.499  1.00 10.00
ATOM   1565  NH2 ARG A 558      33.549  -5.050 -23.528  1.00 10.00
ATOM   1566  N   LEU A 559      38.649  -8.428 -18.408  1.00 60.00
ATOM   1567  CA  LEU A 559      38.915  -8.522 -16.929  1.00 60.00
ATOM   1568  C   LEU A 559      40.406  -8.905 -16.683  1.00 60.00
ATOM   1569  O   LEU A 559      41.126  -8.218 -15.965  1.00 60.00
ATOM   1570  CB  LEU A 559      37.907  -9.437 -16.223  1.00 10.00
ATOM   1571  CG  LEU A 559      36.457  -8.949 -16.200  1.00 10.00
ATOM   1572  CD1 LEU A 559      35.670  -9.657 -15.109  1.00 10.00
ATOM   1573  CD2 LEU A 559      36.400  -7.441 -16.014  1.00 10.00
ATOM   1574  N   ASN A 560      40.862  -9.985 -17.313  1.00 60.00
ATOM   1575  CA  ASN A 560      42.223 -10.374 -17.173  1.00 60.00
ATOM   1576  C   ASN A 560      43.177  -9.182 -17.445  1.00 60.00
ATOM   1577  O   ASN A 560      44.007  -8.855 -16.603  1.00 60.00
ATOM   1578  CB  ASN A 560      42.519 -11.594 -18.045  1.00 10.00
ATOM   1579  CG  ASN A 560      41.701 -12.821 -17.647  1.00 10.00
ATOM   1580  OD1 ASN A 560      40.989 -12.821 -16.642  1.00 10.00
ATOM   1581  ND2 ASN A 560      41.793 -13.871 -18.449  1.00 10.00
ATOM   1582  N   PHE A 561      43.027  -8.514 -18.586  1.00 60.00
ATOM   1583  CA  PHE A 561      43.812  -7.375 -18.881  1.00 60.00
ATOM   1584  C   PHE A 561      43.861  -6.411 -17.714  1.00 60.00
ATOM   1585  O   PHE A 561      44.940  -6.084 -17.228  1.00 60.00
ATOM   1586  CB  PHE A 561      43.345  -6.750 -20.209  1.00 10.00
ATOM   1587  CG  PHE A 561      44.457  -6.125 -21.020  1.00 10.00
ATOM   1588  CD1 PHE A 561      45.158  -5.029 -20.541  1.00 10.00
ATOM   1589  CD2 PHE A 561      44.824  -6.658 -22.250  1.00 10.00
ATOM   1590  CE1 PHE A 561      46.213  -4.477 -21.270  1.00 10.00
ATOM   1591  CE2 PHE A 561      45.871  -6.111 -22.981  1.00 10.00
ATOM   1592  CZ  PHE A 561      46.568  -5.020 -22.489  1.00 10.00
ATOM   1593  N   LEU A 562      42.696  -6.013 -17.219  1.00 60.00
ATOM   1594  CA  LEU A 562      42.557  -5.119 -16.095  1.00 60.00
ATOM   1595  C   LEU A 562      43.425  -5.621 -14.880  1.00 60.00
ATOM   1596  O   LEU A 562      44.265  -4.944 -14.307  1.00 60.00
ATOM   1597  CB  LEU A 562      41.082  -4.853 -15.854  1.00 10.00
ATOM   1598  CG  LEU A 562      40.236  -4.032 -16.751  1.00 10.00
ATOM   1599  CD1 LEU A 562      38.865  -3.736 -16.076  1.00 10.00
ATOM   1600  CD2 LEU A 562      40.978  -2.722 -17.025  1.00 10.00
ATOM   1601  N   VAL A 563      43.086  -6.847 -14.482  1.00 60.00
ATOM   1602  CA  VAL A 563      43.808  -7.422 -13.346  1.00 60.00
ATOM   1603  C   VAL A 563      45.307  -7.408 -13.551  1.00 60.00
ATOM   1604  O   VAL A 563      46.006  -6.942 -12.657  1.00 60.00
ATOM   1605  CB  VAL A 563      43.306  -8.852 -13.032  1.00 10.00
ATOM   1606  CG1 VAL A 563      44.083  -9.486 -11.877  1.00 10.00
ATOM   1607  CG2 VAL A 563      41.812  -8.907 -12.755  1.00 10.00
ATOM   1608  N   LEU A 564      45.818  -7.795 -14.718  1.00 60.00
ATOM   1609  CA  LEU A 564      47.190  -7.698 -15.053  1.00 60.00
ATOM   1610  C   LEU A 564      47.790  -6.248 -14.887  1.00 60.00
ATOM   1611  O   LEU A 564      48.948  -6.130 -14.501  1.00 60.00
ATOM   1612  CB  LEU A 564      47.445  -8.243 -16.453  1.00 10.00
ATOM   1613  CG  LEU A 564      47.239  -9.743 -16.690  1.00 10.00
ATOM   1614  CD1 LEU A 564      47.406 -10.076 -18.164  1.00 10.00
ATOM   1615  CD2 LEU A 564      48.237 -10.503 -15.828  1.00 10.00
ATOM   1616  N   ASN A 565      47.017  -5.193 -15.136  1.00 60.00
ATOM   1617  CA  ASN A 565      47.414  -3.907 -14.920  1.00 60.00
ATOM   1618  C   ASN A 565      47.207  -3.400 -13.504  1.00 60.00
ATOM   1619  O   ASN A 565      47.333  -2.243 -13.084  1.00 60.00
ATOM   1620  CB  ASN A 565      46.415  -2.922 -15.529  1.00 10.00
ATOM   1621  CG  ASN A 565      46.332  -3.025 -17.050  1.00 10.00
ATOM   1622  OD1 ASN A 565      47.100  -3.744 -17.689  1.00 10.00
ATOM   1623  ND2 ASN A 565      45.382  -2.309 -17.633  1.00 10.00
ATOM   1624  N   GLY A 566      46.883  -4.368 -12.671  1.00 60.00
ATOM   1625  CA  GLY A 566      46.823  -3.867 -11.167  1.00 60.00
ATOM   1626  C   GLY A 566      45.532  -3.376 -10.819  1.00 60.00
ATOM   1627  O   GLY A 566      45.359  -2.573  -9.902  1.00 60.00
ATOM   1628  N   ILE A 567      44.532  -3.839 -11.567  1.00 60.00
ATOM   1629  CA  ILE A 567      43.080  -3.252 -11.246  1.00 60.00
ATOM   1630  C   ILE A 567      42.432  -4.275 -10.338  1.00 60.00
ATOM   1631  O   ILE A 567      42.294  -5.401 -10.809  1.00 60.00
ATOM   1632  CB  ILE A 567      42.194  -3.044 -12.478  1.00 10.00
ATOM   1633  CG1 ILE A 567      42.785  -1.971 -13.387  1.00 10.00
ATOM   1634  CG2 ILE A 567      40.788  -2.676 -12.054  1.00 10.00
ATOM   1635  CD1 ILE A 567      42.007  -1.802 -14.679  1.00 10.00
ATOM   1636  N   PRO A 568      41.971  -3.948  -9.113  1.00 60.00
ATOM   1637  CA  PRO A 568      41.477  -5.097  -8.350  1.00 60.00
ATOM   1638  C   PRO A 568      40.080  -5.641  -9.000  1.00 60.00
ATOM   1639  O   PRO A 568      39.380  -4.944  -9.741  1.00 60.00
ATOM   1640  CB  PRO A 568      41.249  -4.414  -6.996  1.00 10.00
ATOM   1641  CG  PRO A 568      41.144  -2.961  -7.324  1.00 10.00
ATOM   1642  CD  PRO A 568      41.951  -2.710  -8.564  1.00 10.00
ATOM   1643  N   ARG A 569      39.766  -6.898  -8.708  1.00 60.00
ATOM   1644  CA  ARG A 569      38.559  -7.357  -9.220  1.00 60.00
ATOM   1645  C   ARG A 569      37.358  -6.718  -8.609  1.00 60.00
ATOM   1646  O   ARG A 569      36.346  -6.547  -9.287  1.00 60.00
ATOM   1647  CB  ARG A 569      38.438  -8.830  -8.803  1.00 10.00
ATOM   1648  CG  ARG A 569      37.017  -9.366  -8.875  1.00 10.00
ATOM   1649  CD  ARG A 569      36.479  -9.321 -10.297  1.00 10.00
ATOM   1650  NE  ARG A 569      37.174 -10.264 -11.171  1.00 10.00
ATOM   1651  CZ  ARG A 569      36.887 -10.386 -12.462  1.00 10.00
ATOM   1652  NH1 ARG A 569      35.930  -9.609 -12.959  1.00 10.00
ATOM   1653  NH2 ARG A 569      37.526 -11.248 -13.240  1.00 10.00
ATOM   1654  N   TYR A 570      37.479  -6.265  -7.363  1.00 60.00
ATOM   1655  CA  TYR A 570      36.416  -5.509  -6.687  1.00 60.00
ATOM   1656  C   TYR A 570      36.033  -4.229  -7.357  1.00 60.00
ATOM   1657  O   TYR A 570      34.870  -3.862  -7.246  1.00 60.00
ATOM   1658  CB  TYR A 570      36.888  -5.121  -5.280  1.00 10.00
ATOM   1659  CG  TYR A 570      35.772  -4.747  -4.336  1.00 10.00
ATOM   1660  CD1 TYR A 570      34.665  -5.596  -4.160  1.00 10.00
ATOM   1661  CD2 TYR A 570      35.820  -3.557  -3.601  1.00 10.00
ATOM   1662  CE1 TYR A 570      33.641  -5.278  -3.281  1.00 10.00
ATOM   1663  CE2 TYR A 570      34.791  -3.223  -2.707  1.00 10.00
ATOM   1664  CZ  TYR A 570      33.709  -4.099  -2.559  1.00 10.00
ATOM   1665  OH  TYR A 570      32.734  -3.801  -1.655  1.00 10.00
ATOM   1666  N   ARG A 571      36.961  -3.540  -8.011  1.00 60.00
ATOM   1667  CA  ARG A 571      36.762  -2.359  -8.779  1.00 60.00
ATOM   1668  C   ARG A 571      36.380  -2.443 -10.245  1.00 60.00
ATOM   1669  O   ARG A 571      36.364  -1.416 -10.931  1.00 60.00
ATOM   1670  CB  ARG A 571      38.061  -1.543  -8.783  1.00 10.00
ATOM   1671  CG  ARG A 571      38.659  -1.417  -7.390  1.00 10.00
ATOM   1672  CD  ARG A 571      39.937  -0.600  -7.342  1.00 10.00
ATOM   1673  NE  ARG A 571      39.718   0.818  -7.626  1.00 10.00
ATOM   1674  CZ  ARG A 571      40.669   1.747  -7.556  1.00 10.00
ATOM   1675  NH1 ARG A 571      41.908   1.411  -7.213  1.00 10.00
ATOM   1676  NH2 ARG A 571      40.385   3.014  -7.824  1.00 10.00
ATOM   1677  N   ILE A 572      36.149  -3.662 -10.736  1.00 60.00
ATOM   1678  CA  ILE A 572      35.517  -3.983 -11.977  1.00 60.00
ATOM   1679  C   ILE A 572      34.025  -4.231 -12.118  1.00 60.00
ATOM   1680  O   ILE A 572      33.484  -5.087 -11.392  1.00 60.00
ATOM   1681  CB  ILE A 572      36.277  -5.237 -12.535  1.00 10.00
ATOM   1682  CG1 ILE A 572      37.795  -5.006 -12.539  1.00 10.00
ATOM   1683  CG2 ILE A 572      35.755  -5.636 -13.912  1.00 10.00
ATOM   1684  CD1 ILE A 572      38.279  -3.862 -13.418  1.00 10.00
ATOM   1685  N   LEU A 573      33.359  -3.484 -12.997  1.00 60.00
ATOM   1686  CA  LEU A 573      31.952  -3.710 -13.256  1.00 60.00
ATOM   1687  C   LEU A 573      31.816  -3.964 -14.719  1.00 60.00
ATOM   1688  O   LEU A 573      32.436  -3.295 -15.549  1.00 60.00
ATOM   1689  CB  LEU A 573      31.347  -2.364 -12.889  1.00 10.00
ATOM   1690  CG  LEU A 573      29.806  -2.329 -12.868  1.00 10.00
ATOM   1691  CD1 LEU A 573      29.260  -3.472 -12.023  1.00 10.00
ATOM   1692  CD2 LEU A 573      29.312  -0.989 -12.372  1.00 10.00
ATOM   1693  N   PHE A 574      31.085  -5.024 -15.039  1.00 60.00
ATOM   1694  CA  PHE A 574      30.820  -5.445 -16.439  1.00 60.00
ATOM   1695  C   PHE A 574      29.441  -5.152 -17.017  1.00 60.00
ATOM   1696  O   PHE A 574      28.386  -5.367 -16.390  1.00 60.00
ATOM   1697  CB  PHE A 574      30.872  -6.974 -16.462  1.00 10.00
ATOM   1698  CG  PHE A 574      32.255  -7.521 -16.620  1.00 10.00
ATOM   1699  CD1 PHE A 574      33.092  -7.659 -15.521  1.00 10.00
ATOM   1700  CD2 PHE A 574      32.726  -7.908 -17.880  1.00 10.00
ATOM   1701  CE1 PHE A 574      34.395  -8.187 -15.675  1.00 10.00
ATOM   1702  CE2 PHE A 574      34.020  -8.432 -18.045  1.00 10.00
ATOM   1703  CZ  PHE A 574      34.852  -8.571 -16.940  1.00 10.00
ATOM   1704  N   ASP A 575      29.480  -4.551 -18.205  1.00 60.00
ATOM   1705  CA  ASP A 575      28.300  -4.210 -18.998  1.00 60.00
ATOM   1706  C   ASP A 575      28.313  -4.930 -20.144  1.00 60.00
ATOM   1707  O   ASP A 575      29.415  -5.121 -20.666  1.00 60.00
ATOM   1708  CB  ASP A 575      28.276  -2.688 -19.150  1.00 10.00
ATOM   1709  CG  ASP A 575      27.009  -2.180 -19.788  1.00 10.00
ATOM   1710  OD1 ASP A 575      26.079  -2.973 -19.982  1.00 10.00
ATOM   1711  OD2 ASP A 575      26.944  -0.976 -20.105  1.00 10.00
ATOM   1712  N   ILE A 576      27.180  -5.458 -20.602  1.00 60.00
ATOM   1713  CA  ILE A 576      27.029  -6.343 -21.871  1.00 60.00
ATOM   1714  C   ILE A 576      27.085  -5.412 -23.146  1.00 60.00
ATOM   1715  O   ILE A 576      27.309  -5.921 -24.246  1.00 60.00
ATOM   1716  CB  ILE A 576      25.702  -7.117 -21.866  1.00 10.00
ATOM   1717  CG1 ILE A 576      25.814  -8.204 -20.803  1.00 10.00
ATOM   1718  CG2 ILE A 576      25.419  -7.767 -23.224  1.00 10.00
ATOM   1719  CD1 ILE A 576      24.607  -8.996 -20.602  1.00 10.00
ATOM   1720  N   GLY A 577      26.885  -4.106 -22.991  1.00 60.00
ATOM   1721  CA  GLY A 577      26.912  -3.218 -24.030  1.00 60.00
ATOM   1722  C   GLY A 577      25.714  -3.560 -25.055  1.00 60.00
ATOM   1723  O   GLY A 577      25.847  -4.076 -26.162  1.00 60.00
ATOM   1724  N   LEU A 578      24.535  -3.236 -24.543  1.00 60.00
ATOM   1725  CA  LEU A 578      23.301  -3.262 -25.195  1.00 60.00
ATOM   1726  C   LEU A 578      23.253  -2.119 -26.249  1.00 60.00
ATOM   1727  O   LEU A 578      23.483  -0.962 -25.903  1.00 60.00
ATOM   1728  CB  LEU A 578      22.098  -3.383 -24.258  1.00 10.00
ATOM   1729  CG  LEU A 578      20.701  -3.304 -24.888  1.00 10.00
ATOM   1730  CD1 LEU A 578      20.467  -4.424 -25.905  1.00 10.00
ATOM   1731  CD2 LEU A 578      19.658  -3.316 -23.794  1.00 10.00
ATOM   1732  N   GLY A 579      22.911  -2.448 -27.488  1.00 60.00
ATOM   1733  CA  GLY A 579      22.837  -1.477 -28.508  1.00 60.00
ATOM   1734  C   GLY A 579      24.113  -1.403 -29.330  1.00 60.00
ATOM   1735  O   GLY A 579      24.115  -1.049 -30.504  1.00 60.00
ATOM   1736  N   PHE A 580      25.227  -1.710 -28.677  1.00 60.00
ATOM   1737  CA  PHE A 580      26.491  -1.696 -29.380  1.00 60.00
ATOM   1738  C   PHE A 580      26.650  -3.012 -30.184  1.00 60.00
ATOM   1739  O   PHE A 580      26.539  -4.129 -29.670  1.00 60.00
ATOM   1740  CB  PHE A 580      27.726  -1.639 -28.463  1.00 10.00
ATOM   1741  CG  PHE A 580      29.066  -1.653 -29.191  1.00 10.00
ATOM   1742  CD1 PHE A 580      29.420  -0.574 -29.993  1.00 10.00
ATOM   1743  CD2 PHE A 580      29.992  -2.703 -29.094  1.00 10.00
ATOM   1744  CE1 PHE A 580      30.639  -0.542 -30.679  1.00 10.00
ATOM   1745  CE2 PHE A 580      31.207  -2.690 -29.772  1.00 10.00
ATOM   1746  CZ  PHE A 580      31.545  -1.592 -30.557  1.00 10.00
ATOM   1747  N   ALA A 581      26.778  -2.868 -31.501  1.00 60.00
ATOM   1748  CA  ALA A 581      26.930  -3.972 -32.322  1.00 60.00
ATOM   1749  C   ALA A 581      25.827  -5.042 -32.622  1.00 60.00
ATOM   1750  O   ALA A 581      25.769  -5.779 -33.622  1.00 60.00
ATOM   1751  CB  ALA A 581      28.044  -4.868 -31.804  1.00 60.00
ATOM   1752  N   LYS A 582      24.987  -5.205 -31.596  1.00 60.00
ATOM   1753  CA  LYS A 582      24.128  -6.379 -31.807  1.00 60.00
ATOM   1754  C   LYS A 582      22.828  -6.117 -32.175  1.00 60.00
ATOM   1755  O   LYS A 582      22.113  -5.251 -31.667  1.00 60.00
ATOM   1756  CB  LYS A 582      24.033  -6.915 -30.374  1.00 10.00
ATOM   1757  CG  LYS A 582      25.375  -7.256 -29.743  1.00 10.00
ATOM   1758  CD  LYS A 582      25.231  -7.674 -28.287  1.00 10.00
ATOM   1759  CE  LYS A 582      24.481  -8.991 -28.144  1.00 10.00
ATOM   1760  NZ  LYS A 582      24.398  -9.418 -26.718  1.00 10.00
ATOM   1761  N   LYS A 583      22.454  -6.807 -33.265  1.00 60.00
ATOM   1762  CA  LYS A 583      21.086  -6.784 -33.926  1.00 60.00
ATOM   1763  C   LYS A 583      19.916  -6.746 -32.790  1.00 60.00
ATOM   1764  O   LYS A 583      20.163  -6.947 -31.596  1.00 60.00
ATOM   1765  CB  LYS A 583      21.088  -7.828 -35.080  1.00 10.00
ATOM   1766  CG  LYS A 583      22.134  -7.297 -36.079  1.00 10.00
ATOM   1767  CD  LYS A 583      22.237  -8.187 -37.302  1.00 10.00
ATOM   1768  CE  LYS A 583      23.616  -7.950 -37.931  1.00 10.00
ATOM   1769  NZ  LYS A 583      24.488  -9.133 -37.593  1.00 10.00
ATOM   1770  N   HIS A 584      18.684  -6.477 -33.217  1.00 60.00
ATOM   1771  CA  HIS A 584      17.739  -6.442 -32.243  1.00 60.00
ATOM   1772  C   HIS A 584      17.591  -7.774 -31.435  1.00 60.00
ATOM   1773  O   HIS A 584      17.451  -7.793 -30.217  1.00 60.00
ATOM   1774  CB  HIS A 584      16.519  -5.897 -33.001  1.00 10.00
ATOM   1775  CG  HIS A 584      15.978  -6.831 -34.039  1.00 10.00
ATOM   1776  ND1 HIS A 584      16.343  -6.767 -35.367  1.00 10.00
ATOM   1777  CD2 HIS A 584      15.099  -7.859 -33.940  1.00 10.00
ATOM   1778  CE1 HIS A 584      15.712  -7.713 -36.040  1.00 10.00
ATOM   1779  NE2 HIS A 584      14.950  -8.390 -35.198  1.00 10.00
ATOM   1780  N   ASP A 585      17.664  -8.892 -32.155  1.00 60.00
ATOM   1781  CA  ASP A 585      17.583 -10.147 -31.488  1.00 60.00
ATOM   1782  C   ASP A 585      18.760 -10.474 -30.590  1.00 60.00
ATOM   1783  O   ASP A 585      18.665 -11.207 -29.607  1.00 60.00
ATOM   1784  CB  ASP A 585      17.514 -11.262 -32.528  1.00 10.00
ATOM   1785  CG  ASP A 585      16.317 -11.242 -33.450  1.00 10.00
ATOM   1786  OD1 ASP A 585      15.329 -10.531 -33.172  1.00 10.00
ATOM   1787  OD2 ASP A 585      16.366 -11.967 -34.469  1.00 10.00
ATOM   1788  N   GLN A 586      19.894  -9.865 -30.931  1.00 60.00
ATOM   1789  CA  GLN A 586      21.116 -10.095 -30.098  1.00 60.00
ATOM   1790  C   GLN A 586      20.826  -9.403 -28.713  1.00 60.00
ATOM   1791  O   GLN A 586      20.953 -10.009 -27.654  1.00 60.00
ATOM   1792  CB  GLN A 586      22.389  -9.567 -30.770  1.00 10.00
ATOM   1793  CG  GLN A 586      22.908 -10.541 -31.829  1.00 10.00
ATOM   1794  CD  GLN A 586      23.974  -9.888 -32.701  1.00 10.00
ATOM   1795  OE1 GLN A 586      24.142  -8.668 -32.688  1.00 10.00
ATOM   1796  NE2 GLN A 586      24.684 -10.700 -33.477  1.00 10.00
ATOM   1797  N   SER A 587      20.423  -8.135 -28.758  1.00 60.00
ATOM   1798  CA  SER A 587      20.114  -7.458 -27.553  1.00 60.00
ATOM   1799  C   SER A 587      19.130  -8.305 -26.694  1.00 60.00
ATOM   1800  O   SER A 587      19.394  -8.639 -25.543  1.00 60.00
ATOM   1801  CB  SER A 587      19.592  -6.063 -27.884  1.00 10.00
ATOM   1802  OG  SER A 587      20.527  -5.352 -28.674  1.00 10.00
ATOM   1803  N   ILE A 588      17.995  -8.662 -27.290  1.00 60.00
ATOM   1804  CA  ILE A 588      17.043  -9.455 -26.556  1.00 60.00
ATOM   1805  C   ILE A 588      17.723 -10.729 -25.975  1.00 60.00
ATOM   1806  O   ILE A 588      17.620 -10.974 -24.778  1.00 60.00
ATOM   1807  CB  ILE A 588      15.849  -9.815 -27.469  1.00 10.00
ATOM   1808  CG1 ILE A 588      15.102  -8.548 -27.915  1.00 10.00
ATOM   1809  CG2 ILE A 588      14.957 -10.779 -26.712  1.00 10.00
ATOM   1810  CD1 ILE A 588      13.972  -8.739 -28.897  1.00 10.00
ATOM   1811  N   LYS A 589      18.445 -11.493 -26.793  1.00 60.00
ATOM   1812  CA  LYS A 589      19.166 -12.600 -26.340  1.00 60.00
ATOM   1813  C   LYS A 589      19.952 -12.327 -25.087  1.00 60.00
ATOM   1814  O   LYS A 589      19.755 -12.997 -24.077  1.00 60.00
ATOM   1815  CB  LYS A 589      19.879 -13.354 -27.451  1.00 10.00
ATOM   1816  CG  LYS A 589      18.891 -13.853 -28.514  1.00 10.00
ATOM   1817  CD  LYS A 589      19.569 -14.774 -29.494  1.00 10.00
ATOM   1818  CE  LYS A 589      18.679 -15.260 -30.630  1.00 10.00
ATOM   1819  NZ  LYS A 589      19.426 -15.233 -31.927  1.00 10.00
ATOM   1820  N   LEU A 590      20.783 -11.293 -25.117  1.00 60.00
ATOM   1821  CA  LEU A 590      21.594 -10.864 -23.991  1.00 60.00
ATOM   1822  C   LEU A 590      20.694 -10.704 -22.701  1.00 60.00
ATOM   1823  O   LEU A 590      20.909 -11.274 -21.642  1.00 60.00
ATOM   1824  CB  LEU A 590      22.452  -9.686 -24.415  1.00 10.00
ATOM   1825  CG  LEU A 590      23.604  -9.797 -25.340  1.00 10.00
ATOM   1826  CD1 LEU A 590      24.420  -8.471 -25.345  1.00 10.00
ATOM   1827  CD2 LEU A 590      24.484 -10.951 -24.855  1.00 10.00
ATOM   1828  N   LEU A 591      19.716  -9.812 -22.860  1.00 60.00
ATOM   1829  CA  LEU A 591      18.821  -9.566 -21.741  1.00 60.00
ATOM   1830  C   LEU A 591      18.245 -10.868 -21.167  1.00 60.00
ATOM   1831  O   LEU A 591      18.341 -11.099 -19.966  1.00 60.00
ATOM   1832  CB  LEU A 591      17.654  -8.665 -22.173  1.00 10.00
ATOM   1833  CG  LEU A 591      18.054  -7.225 -22.552  1.00 10.00
ATOM   1834  CD1 LEU A 591      16.833  -6.495 -23.107  1.00 10.00
ATOM   1835  CD2 LEU A 591      18.653  -6.506 -21.361  1.00 10.00
ATOM   1836  N   GLN A 592      17.712 -11.745 -22.015  1.00 60.00
ATOM   1837  CA  GLN A 592      17.229 -13.011 -21.578  1.00 60.00
ATOM   1838  C   GLN A 592      18.236 -13.886 -20.864  1.00 60.00
ATOM   1839  O   GLN A 592      17.826 -14.853 -20.219  1.00 60.00
ATOM   1840  CB  GLN A 592      16.225 -13.549 -22.611  1.00 10.00
ATOM   1841  CG  GLN A 592      16.776 -13.798 -24.000  1.00 10.00
ATOM   1842  CD  GLN A 592      15.683 -14.000 -25.044  1.00 10.00
ATOM   1843  OE1 GLN A 592      15.834 -14.799 -25.971  1.00 10.00
ATOM   1844  NE2 GLN A 592      14.581 -13.263 -24.904  1.00 10.00
ATOM   1845  N   ASN A 593      19.532 -13.625 -21.016  1.00 60.00
ATOM   1846  CA  ASN A 593      20.577 -14.460 -20.521  1.00 60.00
ATOM   1847  C   ASN A 593      21.478 -13.727 -19.514  1.00 60.00
ATOM   1848  O   ASN A 593      22.460 -14.287 -19.017  1.00 60.00
ATOM   1849  CB  ASN A 593      21.580 -14.966 -21.577  1.00 10.00
ATOM   1850  CG  ASN A 593      21.008 -16.038 -22.463  1.00 10.00
ATOM   1851  OD1 ASN A 593      21.016 -17.232 -22.186  1.00 10.00
ATOM   1852  ND2 ASN A 593      20.448 -15.591 -23.567  1.00 10.00
ATOM   1853  N   ILE A 594      21.089 -12.505 -19.157  1.00 60.00
ATOM   1854  CA  ILE A 594      21.731 -11.730 -18.148  1.00 60.00
ATOM   1855  C   ILE A 594      22.023 -12.346 -16.770  1.00 60.00
ATOM   1856  O   ILE A 594      22.724 -11.738 -15.974  1.00 60.00
ATOM   1857  CB  ILE A 594      20.904 -10.502 -17.695  1.00 10.00
ATOM   1858  CG1 ILE A 594      20.720  -9.557 -18.883  1.00 10.00
ATOM   1859  CG2 ILE A 594      21.602  -9.781 -16.553  1.00 10.00
ATOM   1860  CD1 ILE A 594      19.879  -8.329 -18.584  1.00 10.00
ATOM   1861  N   HIS A 595      21.534 -13.553 -16.498  1.00 60.00
ATOM   1862  CA  HIS A 595      21.843 -14.229 -15.284  1.00 60.00
ATOM   1863  C   HIS A 595      23.217 -14.654 -15.647  1.00 60.00
ATOM   1864  O   HIS A 595      23.786 -14.893 -14.576  1.00 60.00
ATOM   1865  CB  HIS A 595      20.806 -15.322 -15.031  1.00 10.00
ATOM   1866  CG  HIS A 595      19.520 -14.815 -14.458  1.00 10.00
ATOM   1867  ND1 HIS A 595      18.543 -15.656 -13.971  1.00 10.00
ATOM   1868  CD2 HIS A 595      19.041 -13.557 -14.318  1.00 10.00
ATOM   1869  CE1 HIS A 595      17.516 -14.936 -13.553  1.00 10.00
ATOM   1870  NE2 HIS A 595      17.791 -13.659 -13.754  1.00 10.00
ATOM   1871  N   VAL A 596      23.777 -14.908 -16.818  1.00 60.00
ATOM   1872  CA  VAL A 596      25.027 -15.470 -16.942  1.00 60.00
ATOM   1873  C   VAL A 596      26.292 -14.875 -16.329  1.00 60.00
ATOM   1874  O   VAL A 596      27.396 -15.363 -16.611  1.00 60.00
ATOM   1875  CB  VAL A 596      25.149 -15.584 -18.503  1.00 10.00
ATOM   1876  CG1 VAL A 596      26.580 -16.003 -18.902  1.00 10.00
ATOM   1877  CG2 VAL A 596      24.106 -16.568 -19.051  1.00 10.00
ATOM   1878  N   TYR A 597      26.153 -13.853 -15.487  1.00 60.00
ATOM   1879  CA  TYR A 597      27.287 -13.215 -14.904  1.00 60.00
ATOM   1880  C   TYR A 597      26.726 -13.388 -13.459  1.00 60.00
ATOM   1881  O   TYR A 597      25.618 -12.928 -13.164  1.00 60.00
ATOM   1882  CB  TYR A 597      27.808 -11.891 -15.471  1.00 10.00
ATOM   1883  CG  TYR A 597      28.322 -12.060 -16.887  1.00 10.00
ATOM   1884  CD1 TYR A 597      29.627 -12.505 -17.134  1.00 10.00
ATOM   1885  CD2 TYR A 597      27.483 -11.860 -17.979  1.00 10.00
ATOM   1886  CE1 TYR A 597      30.071 -12.747 -18.434  1.00 10.00
ATOM   1887  CE2 TYR A 597      27.916 -12.100 -19.277  1.00 10.00
ATOM   1888  CZ  TYR A 597      29.206 -12.546 -19.498  1.00 10.00
ATOM   1889  OH  TYR A 597      29.609 -12.812 -20.791  1.00 10.00
ATOM   1890  N   ASP A 598      27.518 -14.043 -12.615  1.00 60.00
ATOM   1891  CA  ASP A 598      27.075 -14.227 -11.264  1.00 60.00
ATOM   1892  C   ASP A 598      28.029 -13.268 -10.512  1.00 60.00
ATOM   1893  O   ASP A 598      27.536 -12.245 -10.031  1.00 60.00
ATOM   1894  CB  ASP A 598      26.762 -15.701 -11.013  1.00 10.00
ATOM   1895  CG  ASP A 598      25.705 -15.905  -9.959  1.00 10.00
ATOM   1896  OD1 ASP A 598      25.325 -14.924  -9.279  1.00 10.00
ATOM   1897  OD2 ASP A 598      25.258 -17.063  -9.811  1.00 10.00
ATOM   1898  N   GLU A 599      29.324 -13.559 -10.426  1.00 60.00
ATOM   1899  CA  GLU A 599      30.277 -12.693  -9.961  1.00 60.00
ATOM   1900  C   GLU A 599      30.463 -11.389 -10.782  1.00 60.00
ATOM   1901  O   GLU A 599      30.001 -11.153 -11.886  1.00 60.00
ATOM   1902  CB  GLU A 599      31.541 -13.483  -9.658  1.00 10.00
ATOM   1903  CG  GLU A 599      31.297 -14.625  -8.669  1.00 10.00
ATOM   1904  CD  GLU A 599      32.560 -15.437  -8.404  1.00 10.00
ATOM   1905  OE1 GLU A 599      33.130 -15.970  -9.394  1.00 10.00
ATOM   1906  OE2 GLU A 599      32.974 -15.557  -7.226  1.00 10.00
ATOM   1907  N   TYR A 600      31.055 -10.450 -10.089  1.00 60.00
ATOM   1908  CA  TYR A 600      31.210  -9.182 -11.003  1.00 60.00
ATOM   1909  C   TYR A 600      30.039  -8.397 -11.031  1.00 60.00
ATOM   1910  O   TYR A 600      29.083  -8.943 -11.569  1.00 60.00
ATOM   1911  CB  TYR A 600      32.248  -9.185 -12.083  1.00 10.00
ATOM   1912  CG  TYR A 600      32.769  -7.772 -12.341  1.00 10.00
ATOM   1913  CD1 TYR A 600      33.836  -7.274 -11.576  1.00 10.00
ATOM   1914  CD2 TYR A 600      32.175  -7.002 -13.346  1.00 10.00
ATOM   1915  CE1 TYR A 600      34.313  -5.981 -11.835  1.00 10.00
ATOM   1916  CE2 TYR A 600      32.649  -5.727 -13.607  1.00 10.00
ATOM   1917  CZ  TYR A 600      33.714  -5.240 -12.855  1.00 10.00
ATOM   1918  OH  TYR A 600      34.236  -4.025 -13.229  1.00 10.00
ATOM   1919  N   PRO A 601      29.969  -7.163 -10.539  1.00 60.00
ATOM   1920  CA  PRO A 601      28.683  -6.391 -10.622  1.00 60.00
ATOM   1921  C   PRO A 601      28.415  -5.930 -12.085  1.00 60.00
ATOM   1922  O   PRO A 601      29.279  -5.403 -12.799  1.00 60.00
ATOM   1923  CB  PRO A 601      28.982  -5.163  -9.795  1.00 10.00
ATOM   1924  CG  PRO A 601      30.411  -5.207  -9.451  1.00 10.00
ATOM   1925  CD  PRO A 601      30.895  -6.617  -9.629  1.00 10.00
ATOM   1926  N   LEU A 602      27.219  -6.261 -12.549  1.00 60.00
ATOM   1927  CA  LEU A 602      26.695  -5.982 -13.830  1.00 60.00
ATOM   1928  C   LEU A 602      25.920  -4.739 -13.907  1.00 60.00
ATOM   1929  O   LEU A 602      25.123  -4.417 -13.031  1.00 60.00
ATOM   1930  CB  LEU A 602      25.836  -7.173 -14.268  1.00 10.00
ATOM   1931  CG  LEU A 602      26.327  -8.592 -13.990  1.00 10.00
ATOM   1932  CD1 LEU A 602      25.288  -9.575 -14.502  1.00 10.00
ATOM   1933  CD2 LEU A 602      27.669  -8.840 -14.645  1.00 10.00
ATOM   1934  N   PHE A 603      26.239  -3.952 -14.927  1.00 60.00
ATOM   1935  CA  PHE A 603      25.616  -2.612 -15.215  1.00 60.00
ATOM   1936  C   PHE A 603      24.905  -2.764 -16.668  1.00 60.00
ATOM   1937  O   PHE A 603      25.528  -3.086 -17.675  1.00 60.00
ATOM   1938  CB  PHE A 603      26.546  -1.391 -15.257  1.00 10.00
ATOM   1939  CG  PHE A 603      27.268  -1.239 -13.938  1.00 10.00
ATOM   1940  CD1 PHE A 603      28.418  -1.959 -13.693  1.00 10.00
ATOM   1941  CD2 PHE A 603      26.720  -0.423 -12.946  1.00 10.00
ATOM   1942  CE1 PHE A 603      29.052  -1.869 -12.458  1.00 10.00
ATOM   1943  CE2 PHE A 603      27.374  -0.332 -11.741  1.00 10.00
ATOM   1944  CZ  PHE A 603      28.517  -1.043 -11.482  1.00 10.00
ATOM   1945  N   ILE A 604      23.594  -2.566 -16.654  1.00 60.00
ATOM   1946  CA  ILE A 604      22.842  -2.535 -17.807  1.00 60.00
ATOM   1947  C   ILE A 604      22.470  -1.337 -18.472  1.00 60.00
ATOM   1948  O   ILE A 604      21.753  -0.671 -17.710  1.00 60.00
ATOM   1949  CB  ILE A 604      21.604  -3.427 -17.521  1.00 10.00
ATOM   1950  CG1 ILE A 604      22.049  -4.802 -17.017  1.00 10.00
ATOM   1951  CG2 ILE A 604      20.740  -3.567 -18.775  1.00 10.00
ATOM   1952  CD1 ILE A 604      20.944  -5.596 -16.390  1.00 10.00
ATOM   1953  N   GLY A 605      22.791  -0.932 -19.698  1.00 60.00
ATOM   1954  CA  GLY A 605      22.193   0.417 -20.103  1.00 60.00
ATOM   1955  C   GLY A 605      20.985   0.568 -20.832  1.00 60.00
ATOM   1956  O   GLY A 605      21.457   0.862 -21.926  1.00 60.00
ATOM   1957  N   TYR A 606      19.726   0.104 -20.697  1.00 60.00
ATOM   1958  CA  TYR A 606      19.045  -0.060 -22.169  1.00 60.00
ATOM   1959  C   TYR A 606      18.087   1.060 -22.015  1.00 60.00
ATOM   1960  O   TYR A 606      16.883   0.829 -21.895  1.00 60.00
ATOM   1961  CB  TYR A 606      18.387  -1.454 -22.095  1.00 10.00
ATOM   1962  CG  TYR A 606      19.428  -2.558 -22.117  1.00 10.00
ATOM   1963  CD1 TYR A 606      19.827  -3.165 -20.936  1.00 10.00
ATOM   1964  CD2 TYR A 606      19.987  -3.009 -23.309  1.00 10.00
ATOM   1965  CE1 TYR A 606      20.762  -4.175 -20.904  1.00 10.00
ATOM   1966  CE2 TYR A 606      20.940  -4.017 -23.294  1.00 10.00
ATOM   1967  CZ  TYR A 606      21.320  -4.600 -22.077  1.00 10.00
ATOM   1968  OH  TYR A 606      22.260  -5.601 -22.082  1.00 10.00
ATOM   1969  N   SER A 607      18.594   2.289 -21.928  1.00 60.00
ATOM   1970  CA  SER A 607      17.516   3.383 -21.686  1.00 60.00
ATOM   1971  C   SER A 607      17.329   4.235 -22.992  1.00 60.00
ATOM   1972  O   SER A 607      18.159   4.938 -23.575  1.00 60.00
ATOM   1973  CB  SER A 607      17.916   4.453 -20.674  1.00 10.00
ATOM   1974  OG  SER A 607      18.221   3.810 -19.463  1.00 10.00
ATOM   1975  N   ARG A 608      16.103   4.063 -23.495  1.00 60.00
ATOM   1976  CA  ARG A 608      15.806   4.790 -24.773  1.00 60.00
ATOM   1977  C   ARG A 608      16.703   4.246 -25.917  1.00 60.00
ATOM   1978  O   ARG A 608      17.300   5.035 -26.649  1.00 60.00
ATOM   1979  CB  ARG A 608      15.850   6.339 -24.664  1.00 10.00
ATOM   1980  CG  ARG A 608      15.074   6.867 -23.479  1.00 10.00
ATOM   1981  CD  ARG A 608      14.887   8.354 -23.427  1.00 10.00
ATOM   1982  NE  ARG A 608      13.532   8.639 -23.814  1.00 10.00
ATOM   1983  CZ  ARG A 608      13.172   9.172 -24.970  1.00 10.00
ATOM   1984  NH1 ARG A 608      14.082   9.556 -25.868  1.00 10.00
ATOM   1985  NH2 ARG A 608      11.889   9.334 -25.206  1.00 10.00
ATOM   1986  N   LYS A 609      16.826   2.935 -26.016  1.00 60.00
ATOM   1987  CA  LYS A 609      17.808   2.530 -27.079  1.00 60.00
ATOM   1988  C   LYS A 609      16.935   1.969 -28.176  1.00 60.00
ATOM   1989  O   LYS A 609      15.761   1.663 -27.969  1.00 60.00
ATOM   1990  CB  LYS A 609      18.849   1.579 -26.506  1.00 10.00
ATOM   1991  CG  LYS A 609      19.754   2.222 -25.474  1.00 10.00
ATOM   1992  CD  LYS A 609      20.696   1.194 -24.863  1.00 10.00
ATOM   1993  CE  LYS A 609      20.306   0.910 -23.438  1.00 10.00
ATOM   1994  NZ  LYS A 609      21.037  -0.276 -22.958  1.00 10.00
ATOM   1995  N   ARG A 610      17.509   1.883 -29.375  1.00 60.00
ATOM   1996  CA  ARG A 610      16.828   1.375 -30.562  1.00 60.00
ATOM   1997  C   ARG A 610      16.144   0.046 -30.345  1.00 60.00
ATOM   1998  O   ARG A 610      15.050  -0.176 -30.859  1.00 60.00
ATOM   1999  CB  ARG A 610      17.741   1.381 -31.798  1.00 10.00
ATOM   2000  CG  ARG A 610      16.995   1.353 -33.142  1.00 10.00
ATOM   2001  CD  ARG A 610      17.959   1.424 -34.346  1.00 10.00
ATOM   2002  NE  ARG A 610      18.848   2.566 -34.220  1.00 10.00
ATOM   2003  CZ  ARG A 610      18.529   3.813 -34.550  1.00 10.00
ATOM   2004  NH1 ARG A 610      17.346   4.097 -35.063  1.00 10.00
ATOM   2005  NH2 ARG A 610      19.386   4.788 -34.304  1.00 10.00
ATOM   2006  N   PHE A 611      16.745  -0.813 -29.524  1.00 60.00
ATOM   2007  CA  PHE A 611      16.099  -2.068 -29.117  1.00 60.00
ATOM   2008  C   PHE A 611      14.703  -1.923 -28.413  1.00 60.00
ATOM   2009  O   PHE A 611      13.751  -2.674 -28.596  1.00 60.00
ATOM   2010  CB  PHE A 611      17.031  -2.785 -28.137  1.00 10.00
ATOM   2011  CG  PHE A 611      16.601  -4.187 -27.790  1.00 10.00
ATOM   2012  CD1 PHE A 611      16.697  -5.216 -28.715  1.00 10.00
ATOM   2013  CD2 PHE A 611      16.063  -4.459 -26.537  1.00 10.00
ATOM   2014  CE1 PHE A 611      16.266  -6.506 -28.406  1.00 10.00
ATOM   2015  CE2 PHE A 611      15.627  -5.744 -26.215  1.00 10.00
ATOM   2016  CZ  PHE A 611      15.727  -6.770 -27.151  1.00 10.00
ATOM   2017  N   ILE A 612      14.648  -0.907 -27.554  1.00 60.00
ATOM   2018  CA  ILE A 612      13.407  -0.689 -27.004  1.00 60.00
ATOM   2019  C   ILE A 612      12.321  -0.274 -27.915  1.00 60.00
ATOM   2020  O   ILE A 612      11.200  -0.749 -28.048  1.00 60.00
ATOM   2021  CB  ILE A 612      13.628   0.285 -25.825  1.00 10.00
ATOM   2022  CG1 ILE A 612      14.555  -0.339 -24.768  1.00 10.00
ATOM   2023  CG2 ILE A 612      12.270   0.654 -25.261  1.00 10.00
ATOM   2024  CD1 ILE A 612      14.945   0.541 -23.607  1.00 10.00
ATOM   2025  N   ALA A 613      12.739   0.811 -28.556  1.00 60.00
ATOM   2026  CA  ALA A 613      11.800   1.337 -29.492  1.00 60.00
ATOM   2027  C   ALA A 613      11.394   0.630 -30.702  1.00 60.00
ATOM   2028  O   ALA A 613      10.151   0.556 -31.094  1.00 60.00
ATOM   2029  CB  ALA A 613      12.301   2.655 -30.062  1.00 60.00
ATOM   2030  N   HIS A 614      12.365  -0.038 -31.240  1.00 60.00
ATOM   2031  CA  HIS A 614      12.122  -0.952 -32.441  1.00 60.00
ATOM   2032  C   HIS A 614      11.018  -2.004 -32.048  1.00 60.00
ATOM   2033  O   HIS A 614      10.268  -2.454 -32.894  1.00 60.00
ATOM   2034  CB  HIS A 614      13.378  -1.742 -32.854  1.00 10.00
ATOM   2035  CG  HIS A 614      14.403  -0.911 -33.564  1.00 10.00
ATOM   2036  ND1 HIS A 614      15.758  -1.160 -33.472  1.00 10.00
ATOM   2037  CD2 HIS A 614      14.271   0.152 -34.397  1.00 10.00
ATOM   2038  CE1 HIS A 614      16.418  -0.286 -34.214  1.00 10.00
ATOM   2039  NE2 HIS A 614      15.540   0.523 -34.784  1.00 10.00
ATOM   2040  N   CYS A 615      10.925  -2.342 -30.769  1.00 60.00
ATOM   2041  CA  CYS A 615       9.940  -3.151 -30.275  1.00 60.00
ATOM   2042  C   CYS A 615       8.550  -2.444 -30.211  1.00 60.00
ATOM   2043  O   CYS A 615       7.481  -2.985 -30.481  1.00 60.00
ATOM   2044  CB  CYS A 615      10.388  -3.697 -28.927  1.00 10.00
ATOM   2045  SG  CYS A 615      11.240  -5.260 -29.113  1.00 10.00
ATOM   2046  N   MET A 616       8.644  -1.170 -29.852  1.00 60.00
ATOM   2047  CA  MET A 616       7.418  -0.376 -29.720  1.00 60.00
ATOM   2048  C   MET A 616       7.584   0.573 -30.822  1.00 60.00
ATOM   2049  O   MET A 616       8.071   1.684 -30.595  1.00 60.00
ATOM   2050  CB  MET A 616       7.652   0.871 -28.859  1.00 10.00
ATOM   2051  CG  MET A 616       7.557   0.546 -27.372  1.00 10.00
ATOM   2052  SD  MET A 616       8.051   1.881 -26.285  1.00 10.00
ATOM   2053  CE  MET A 616       6.860   3.145 -26.730  1.00 10.00
ATOM   2054  N   ASN A 617       7.232   0.154 -32.038  1.00 60.00
ATOM   2055  CA  ASN A 617       7.426   0.927 -33.275  1.00 60.00
ATOM   2056  C   ASN A 617       7.106   2.497 -33.049  1.00 60.00
ATOM   2057  O   ASN A 617       5.937   2.824 -32.838  1.00 60.00
ATOM   2058  CB  ASN A 617       6.611   0.298 -34.417  1.00 10.00
ATOM   2059  CG  ASN A 617       6.552   1.176 -35.659  1.00 10.00
ATOM   2060  OD1 ASN A 617       7.457   1.968 -35.929  1.00 10.00
ATOM   2061  ND2 ASN A 617       5.476   1.039 -36.419  1.00 10.00
ATOM   2062  N   ASP A 618       8.087   3.394 -33.157  1.00 60.00
ATOM   2063  CA  ASP A 618       7.711   4.801 -33.124  1.00 60.00
ATOM   2064  C   ASP A 618       9.062   5.516 -32.720  1.00 60.00
ATOM   2065  O   ASP A 618      10.128   4.907 -32.610  1.00 60.00
ATOM   2066  CB  ASP A 618       6.597   5.427 -32.285  1.00 10.00
ATOM   2067  CG  ASP A 618       6.758   5.122 -30.810  1.00 10.00
ATOM   2068  OD1 ASP A 618       5.743   4.952 -30.110  1.00 10.00
ATOM   2069  OD2 ASP A 618       7.916   5.033 -30.354  1.00 10.00
ATOM   2070  N   GLN A 619       9.010   6.870 -32.830  1.00 60.00
ATOM   2071  CA  GLN A 619       9.896   8.023 -32.670  1.00 60.00
ATOM   2072  C   GLN A 619      10.910   8.203 -31.572  1.00 60.00
ATOM   2073  O   GLN A 619      11.019   7.445 -30.608  1.00 60.00
ATOM   2074  CB  GLN A 619       9.868   9.190 -33.631  1.00 10.00
ATOM   2075  CG  GLN A 619       8.776  10.190 -33.313  1.00 10.00
ATOM   2076  CD  GLN A 619       9.208  11.239 -32.312  1.00 10.00
ATOM   2077  OE1 GLN A 619       9.618  10.947 -31.178  1.00 10.00
ATOM   2078  NE2 GLN A 619       9.115  12.511 -32.708  1.00 10.00
ATOM   2079  N   ASN A 620      11.721   9.244 -31.781  1.00 60.00
ATOM   2080  CA  ASN A 620      12.798   9.537 -30.793  1.00 60.00
ATOM   2081  C   ASN A 620      13.271   9.413 -29.612  1.00 60.00
ATOM   2082  O   ASN A 620      12.437  10.124 -29.068  1.00 60.00
ATOM   2083  CB  ASN A 620      12.525  10.873 -30.101  1.00 10.00
ATOM   2084  CG  ASN A 620      13.800  11.537 -29.604  1.00 10.00
ATOM   2085  OD1 ASN A 620      14.734  11.766 -30.377  1.00 10.00
ATOM   2086  ND2 ASN A 620      13.866  11.803 -28.302  1.00 10.00
ATOM   2087  N   VAL A 621      14.250   8.830 -28.905  1.00 60.00
ATOM   2088  CA  VAL A 621      15.685   7.573 -29.555  1.00 60.00
ATOM   2089  C   VAL A 621      15.061   6.384 -28.949  1.00 60.00
ATOM   2090  O   VAL A 621      15.671   5.324 -28.841  1.00 60.00
ATOM   2091  CB  VAL A 621      16.705   7.807 -28.419  1.00 10.00
ATOM   2092  CG1 VAL A 621      17.609   6.556 -28.304  1.00 10.00
ATOM   2093  CG2 VAL A 621      17.583   9.015 -28.746  1.00 10.00
ATOM   2094  N   VAL A 622      13.736   6.438 -28.804  1.00 60.00
ATOM   2095  CA  VAL A 622      12.920   5.283 -28.438  1.00 60.00
ATOM   2096  C   VAL A 622      12.527   4.542 -29.634  1.00 60.00
ATOM   2097  O   VAL A 622      11.811   3.543 -29.538  1.00 60.00
ATOM   2098  CB  VAL A 622      11.633   5.720 -27.693  1.00 10.00
ATOM   2099  CG1 VAL A 622      10.689   4.556 -27.500  1.00 10.00
ATOM   2100  CG2 VAL A 622      12.010   6.338 -26.350  1.00 10.00
ATOM   2101  N   ILE A 623      12.634   5.244 -30.757  1.00 60.00
ATOM   2102  CA  ILE A 623      11.842   5.013 -32.042  1.00 60.00
ATOM   2103  C   ILE A 623      10.382   4.745 -31.537  1.00 60.00
ATOM   2104  O   ILE A 623       9.531   3.933 -31.914  1.00 60.00
ATOM   2105  CB  ILE A 623      12.400   3.785 -32.732  1.00 10.00
ATOM   2106  CG1 ILE A 623      13.950   3.891 -32.804  1.00 10.00
ATOM   2107  CG2 ILE A 623      11.777   3.638 -34.131  1.00 10.00
ATOM   2108  CD1 ILE A 623      14.580   3.080 -33.922  1.00 10.00
ATOM   2109  N   ASN A 624      10.101   5.622 -30.592  1.00 60.00
ATOM   2110  CA  ASN A 624       8.994   5.693 -29.714  1.00 60.00
ATOM   2111  C   ASN A 624       9.454   6.986 -29.015  1.00 60.00
ATOM   2112  O   ASN A 624      10.204   6.694 -28.090  1.00 60.00
ATOM   2113  CB  ASN A 624       8.730   5.005 -28.410  1.00 10.00
ATOM   2114  CG  ASN A 624       8.864   3.501 -28.525  1.00 10.00
ATOM   2115  OD1 ASN A 624       9.804   2.930 -27.996  1.00 10.00
ATOM   2116  ND2 ASN A 624       7.977   2.865 -29.284  1.00 10.00
ATOM   2117  N   THR A 625       9.192   8.249 -29.334  1.00 60.00
ATOM   2118  CA  THR A 625       9.816   9.464 -28.897  1.00 60.00
ATOM   2119  C   THR A 625      10.950   9.492 -27.792  1.00 60.00
ATOM   2120  O   THR A 625      10.614  10.005 -26.729  1.00 60.00
ATOM   2121  CB  THR A 625       8.857  10.484 -28.303  1.00 10.00
ATOM   2122  OG1 THR A 625       8.201   9.938 -27.166  1.00 10.00
ATOM   2123  CG2 THR A 625       7.789  10.929 -29.291  1.00 10.00
ATOM   2124  N   GLN A 626      12.211   9.071 -28.018  1.00 60.00
ATOM   2125  CA  GLN A 626      13.335   9.106 -26.976  1.00 60.00
ATOM   2126  C   GLN A 626      13.946  10.503 -27.155  1.00 60.00
ATOM   2127  O   GLN A 626      15.184  10.513 -27.355  1.00 60.00
ATOM   2128  CB  GLN A 626      14.428   8.206 -27.572  1.00 10.00
ATOM   2129  CG  GLN A 626      13.941   6.861 -28.048  1.00 10.00
ATOM   2130  CD  GLN A 626      13.754   5.898 -26.907  1.00 10.00
ATOM   2131  OE1 GLN A 626      14.308   6.098 -25.826  1.00 10.00
ATOM   2132  NE2 GLN A 626      12.982   4.845 -27.131  1.00 10.00
ATOM   2133  N   GLN A 627      13.196  11.586 -27.063  1.00 60.00
ATOM   2134  CA  GLN A 627      13.804  12.869 -27.206  1.00 60.00
ATOM   2135  C   GLN A 627      13.921  13.294 -25.826  1.00 60.00
ATOM   2136  O   GLN A 627      12.766  13.570 -25.505  1.00 60.00
ATOM   2137  CB  GLN A 627      12.769  13.590 -28.070  1.00 10.00
ATOM   2138  CG  GLN A 627      12.485  12.961 -29.425  1.00 10.00
ATOM   2139  CD  GLN A 627      11.435  13.736 -30.191  1.00 10.00
ATOM   2140  OE1 GLN A 627      10.804  14.653 -29.640  1.00 10.00
ATOM   2141  NE2 GLN A 627      11.209  13.374 -31.454  1.00 10.00
ATOM   2142  N   LYS A 628      14.958  13.426 -24.997  1.00 60.00
ATOM   2143  CA  LYS A 628      14.481  13.722 -23.557  1.00 60.00
ATOM   2144  C   LYS A 628      14.101  15.149 -23.380  1.00 60.00
ATOM   2145  O   LYS A 628      13.285  15.488 -22.525  1.00 60.00
ATOM   2146  CB  LYS A 628      15.679  13.243 -22.727  1.00 10.00
ATOM   2147  CG  LYS A 628      15.862  11.733 -22.789  1.00 10.00
ATOM   2148  CD  LYS A 628      16.706  11.142 -21.655  1.00 10.00
ATOM   2149  CE  LYS A 628      16.910   9.641 -21.887  1.00 10.00
ATOM   2150  NZ  LYS A 628      17.600   8.880 -20.787  1.00 10.00
ATOM   2151  N   LEU A 629      14.670  16.016 -24.218  1.00 60.00
ATOM   2152  CA  LEU A 629      14.381  17.481 -24.118  1.00 60.00
ATOM   2153  C   LEU A 629      12.888  17.837 -24.233  1.00 60.00
ATOM   2154  O   LEU A 629      12.526  18.930 -23.801  1.00 60.00
ATOM   2155  CB  LEU A 629      15.164  18.274 -25.154  1.00 10.00
ATOM   2156  CG  LEU A 629      16.686  18.008 -25.003  1.00 10.00
ATOM   2157  CD1 LEU A 629      17.378  18.844 -26.079  1.00 10.00
ATOM   2158  CD2 LEU A 629      17.145  18.396 -23.599  1.00 10.00
ATOM   2159  N   HIS A 630      12.050  16.950 -24.751  1.00 60.00
ATOM   2160  CA  HIS A 630      10.682  17.109 -24.901  1.00 60.00
ATOM   2161  C   HIS A 630       9.905  16.982 -23.473  1.00 60.00
ATOM   2162  O   HIS A 630       9.075  17.741 -22.965  1.00 60.00
ATOM   2163  CB  HIS A 630      10.029  16.284 -25.999  1.00 10.00
ATOM   2164  CG  HIS A 630      10.298  16.776 -27.388  1.00 10.00
ATOM   2165  ND1 HIS A 630      11.437  16.557 -28.118  1.00 10.00
ATOM   2166  CD2 HIS A 630       9.466  17.547 -28.154  1.00 10.00
ATOM   2167  CE1 HIS A 630      11.295  17.176 -29.299  1.00 10.00
ATOM   2168  NE2 HIS A 630      10.115  17.784 -29.344  1.00 10.00
ATOM   2169  N   ASP A 631      10.298  15.859 -22.890  1.00 60.00
ATOM   2170  CA  ASP A 631       9.548  15.598 -21.606  1.00 60.00
ATOM   2171  C   ASP A 631      10.075  16.423 -20.480  1.00 60.00
ATOM   2172  O   ASP A 631       9.405  16.953 -19.594  1.00 60.00
ATOM   2173  CB  ASP A 631       9.290  14.093 -21.477  1.00 10.00
ATOM   2174  CG  ASP A 631       8.254  13.608 -22.469  1.00 10.00
ATOM   2175  OD1 ASP A 631       7.692  14.420 -23.231  1.00 10.00
ATOM   2176  OD2 ASP A 631       8.045  12.381 -22.507  1.00 10.00
ATOM   2177  N   GLU A 632      11.405  16.508 -20.527  1.00 60.00
ATOM   2178  CA  GLU A 632      12.069  17.234 -19.280  1.00 60.00
ATOM   2179  C   GLU A 632      11.562  18.674 -19.234  1.00 60.00
ATOM   2180  O   GLU A 632      11.372  19.174 -18.127  1.00 60.00
ATOM   2181  CB  GLU A 632      13.601  17.142 -19.314  1.00 10.00
ATOM   2182  CG  GLU A 632      14.108  15.787 -18.836  1.00 10.00
ATOM   2183  CD  GLU A 632      14.126  14.727 -19.917  1.00 10.00
ATOM   2184  OE1 GLU A 632      13.570  14.947 -21.018  1.00 10.00
ATOM   2185  OE2 GLU A 632      14.659  13.626 -19.645  1.00 10.00
ATOM   2186  N   GLN A 633      11.297  19.306 -20.369  1.00 60.00
ATOM   2187  CA  GLN A 633      10.803  20.603 -20.499  1.00 60.00
ATOM   2188  C   GLN A 633       9.417  20.886 -19.695  1.00 60.00
ATOM   2189  O   GLN A 633       9.163  21.795 -18.899  1.00 60.00
ATOM   2190  CB  GLN A 633      10.765  21.023 -21.994  1.00 10.00
ATOM   2191  CG  GLN A 633      12.198  20.851 -22.607  1.00 10.00
ATOM   2192  CD  GLN A 633      12.191  21.491 -23.980  1.00 10.00
ATOM   2193  OE1 GLN A 633      11.740  20.906 -24.950  1.00 10.00
ATOM   2194  NE2 GLN A 633      12.592  22.785 -24.054  1.00 10.00
ATOM   2195  N   GLN A 634       8.525  19.967 -20.038  1.00 60.00
ATOM   2196  CA  GLN A 634       7.180  20.207 -19.426  1.00 60.00
ATOM   2197  C   GLN A 634       7.142  19.789 -17.993  1.00 60.00
ATOM   2198  O   GLN A 634       6.553  20.375 -17.086  1.00 60.00
ATOM   2199  CB  GLN A 634       6.126  19.425 -20.245  1.00 10.00
ATOM   2200  CG  GLN A 634       4.657  19.715 -19.915  1.00 10.00
ATOM   2201  CD  GLN A 634       3.672  18.790 -20.667  1.00 10.00
ATOM   2202  OE1 GLN A 634       3.954  17.610 -20.877  1.00 10.00
ATOM   2203  NE2 GLN A 634       2.502  19.326 -21.045  1.00 10.00
ATOM   2204  N   ASN A 635       7.820  18.657 -17.801  1.00 60.00
ATOM   2205  CA  ASN A 635       7.702  18.051 -16.341  1.00 60.00
ATOM   2206  C   ASN A 635       8.253  19.044 -15.360  1.00 60.00
ATOM   2207  O   ASN A 635       7.690  19.202 -14.263  1.00 60.00
ATOM   2208  CB  ASN A 635       8.601  16.830 -16.349  1.00 10.00
ATOM   2209  CG  ASN A 635       7.860  15.604 -16.888  1.00 10.00
ATOM   2210  OD1 ASN A 635       8.487  14.555 -17.084  1.00 10.00
ATOM   2211  ND2 ASN A 635       6.553  15.707 -17.073  1.00 10.00
ATOM   2212  N   GLU A 636       9.290  19.774 -15.767  1.00 60.00
ATOM   2213  CA  GLU A 636       9.928  20.804 -14.961  1.00 60.00
ATOM   2214  C   GLU A 636       8.959  21.853 -14.368  1.00 60.00
ATOM   2215  O   GLU A 636       9.314  22.471 -13.366  1.00 60.00
ATOM   2216  CB  GLU A 636      11.141  21.359 -15.698  1.00 10.00
ATOM   2217  CG  GLU A 636      12.215  20.305 -16.047  1.00 10.00
ATOM   2218  CD  GLU A 636      13.268  21.020 -16.888  1.00 10.00
ATOM   2219  OE1 GLU A 636      13.118  21.336 -18.062  1.00 10.00
ATOM   2220  OE2 GLU A 636      14.330  21.368 -16.291  1.00 10.00
ATOM   2221  N   ASN A 637       7.778  22.027 -14.945  1.00 60.00
ATOM   2222  CA  ASN A 637       6.803  22.922 -14.524  1.00 60.00
ATOM   2223  C   ASN A 637       6.037  22.397 -13.194  1.00 60.00
ATOM   2224  O   ASN A 637       5.814  22.998 -12.139  1.00 60.00
ATOM   2225  CB  ASN A 637       5.939  23.388 -15.691  1.00 10.00
ATOM   2226  CG  ASN A 637       6.841  24.077 -16.727  1.00 10.00
ATOM   2227  OD1 ASN A 637       7.273  25.201 -16.485  1.00 10.00
ATOM   2228  ND2 ASN A 637       7.200  23.394 -17.801  1.00 10.00
ATOM   2229  N   LYS A 638       5.642  21.150 -13.404  1.00 60.00
ATOM   2230  CA  LYS A 638       4.824  20.603 -12.255  1.00 60.00
ATOM   2231  C   LYS A 638       5.724  20.213 -11.085  1.00 60.00
ATOM   2232  O   LYS A 638       5.490  20.359  -9.887  1.00 60.00
ATOM   2233  CB  LYS A 638       4.053  19.391 -12.786  1.00 10.00
ATOM   2234  CG  LYS A 638       3.111  18.701 -11.815  1.00 10.00
ATOM   2235  CD  LYS A 638       2.490  17.455 -12.474  1.00 10.00
ATOM   2236  CE  LYS A 638       1.802  17.809 -13.793  1.00 10.00
ATOM   2237  NZ  LYS A 638       1.262  16.624 -14.521  1.00 10.00
ATOM   2238  N   ASN A 639       6.821  19.604 -11.538  1.00 60.00
ATOM   2239  CA  ASN A 639       7.712  18.989 -10.385  1.00 60.00
ATOM   2240  C   ASN A 639       8.130  20.172  -9.446  1.00 60.00
ATOM   2241  O   ASN A 639       8.151  20.094  -8.205  1.00 60.00
ATOM   2242  CB  ASN A 639       8.899  18.383 -11.108  1.00 10.00
ATOM   2243  CG  ASN A 639       8.586  16.964 -11.586  1.00 10.00
ATOM   2244  OD1 ASN A 639       9.402  16.374 -12.308  1.00 10.00
ATOM   2245  ND2 ASN A 639       7.466  16.402 -11.158  1.00 10.00
ATOM   2246  N   ILE A 640       8.476  21.267 -10.120  1.00 60.00
ATOM   2247  CA  ILE A 640       8.972  22.427  -9.372  1.00 60.00
ATOM   2248  C   ILE A 640       8.073  22.962  -8.234  1.00 60.00
ATOM   2249  O   ILE A 640       8.526  23.620  -7.300  1.00 60.00
ATOM   2250  CB  ILE A 640       9.124  23.676 -10.260  1.00 10.00
ATOM   2251  CG1 ILE A 640       9.718  23.307 -11.618  1.00 10.00
ATOM   2252  CG2 ILE A 640      10.005  24.695  -9.556  1.00 10.00
ATOM   2253  CD1 ILE A 640       9.979  24.517 -12.510  1.00 10.00
ATOM   2254  N   VAL A 641       6.787  22.663  -8.353  1.00 60.00
ATOM   2255  CA  VAL A 641       5.831  23.172  -7.367  1.00 60.00
ATOM   2256  C   VAL A 641       5.743  22.227  -6.072  1.00 60.00
ATOM   2257  O   VAL A 641       5.436  22.522  -4.922  1.00 60.00
ATOM   2258  CB  VAL A 641       4.384  23.318  -7.929  1.00 10.00
ATOM   2259  CG1 VAL A 641       3.402  23.759  -6.822  1.00 10.00
ATOM   2260  CG2 VAL A 641       4.371  24.350  -9.058  1.00 10.00
ATOM   2261  N   ASP A 642       5.957  20.970  -6.459  1.00 60.00
ATOM   2262  CA  ASP A 642       5.710  20.023  -5.244  1.00 60.00
ATOM   2263  C   ASP A 642       7.103  19.968  -4.422  1.00 60.00
ATOM   2264  O   ASP A 642       7.301  19.886  -3.214  1.00 60.00
ATOM   2265  CB  ASP A 642       5.214  18.661  -5.745  1.00 10.00
ATOM   2266  CG  ASP A 642       3.732  18.673  -6.133  1.00 10.00
ATOM   2267  OD1 ASP A 642       3.031  19.687  -5.897  1.00 10.00
ATOM   2268  OD2 ASP A 642       3.264  17.646  -6.671  1.00 10.00
ATOM   2269  N   LYS A 643       8.086  19.885  -5.318  1.00 60.00
ATOM   2270  CA  LYS A 643       9.421  19.634  -4.527  1.00 60.00
ATOM   2271  C   LYS A 643      10.028  21.036  -4.975  1.00 60.00
ATOM   2272  O   LYS A 643      10.517  21.248  -6.081  1.00 60.00
ATOM   2273  CB  LYS A 643      10.477  18.983  -5.456  1.00 10.00
ATOM   2274  CG  LYS A 643       9.968  17.731  -6.184  1.00 10.00
ATOM   2275  CD  LYS A 643      11.116  16.829  -6.610  1.00 10.00
ATOM   2276  CE  LYS A 643      11.776  17.349  -7.891  1.00 10.00
ATOM   2277  NZ  LYS A 643      13.260  17.070  -7.902  1.00 10.00
ATOM   2278  N   SER A 644       9.908  21.974  -4.043  1.00 60.00
ATOM   2279  CA  SER A 644      10.366  23.300  -4.190  1.00 60.00
ATOM   2280  C   SER A 644      11.804  23.482  -3.815  1.00 60.00
ATOM   2281  O   SER A 644      12.212  24.094  -2.827  1.00 60.00
ATOM   2282  CB  SER A 644      10.047  24.103  -2.930  1.00 10.00
ATOM   2283  OG  SER A 644       8.669  23.953  -2.599  1.00 10.00
ATOM   2284  N   HIS A 645      12.624  22.950  -4.711  1.00 60.00
ATOM   2285  CA  HIS A 645      14.122  23.008  -4.702  1.00 60.00
ATOM   2286  C   HIS A 645      14.613  23.368  -6.166  1.00 60.00
ATOM   2287  O   HIS A 645      14.095  22.983  -7.214  1.00 60.00
ATOM   2288  CB  HIS A 645      14.841  21.712  -4.372  1.00 10.00
ATOM   2289  CG  HIS A 645      14.602  21.239  -2.972  1.00 10.00
ATOM   2290  ND1 HIS A 645      15.129  20.067  -2.485  1.00 10.00
ATOM   2291  CD2 HIS A 645      13.897  21.791  -1.965  1.00 10.00
ATOM   2292  CE1 HIS A 645      14.760  19.910  -1.229  1.00 10.00
ATOM   2293  NE2 HIS A 645      14.006  20.950  -0.888  1.00 10.00
ATOM   2294  N   ASN A 646      15.635  24.216  -6.132  1.00 60.00
ATOM   2295  CA  ASN A 646      16.112  24.872  -7.353  1.00 60.00
ATOM   2296  C   ASN A 646      16.909  26.070  -7.082  1.00 60.00
ATOM   2297  O   ASN A 646      16.159  27.032  -6.948  1.00 60.00
ATOM   2298  CB  ASN A 646      15.073  25.867  -7.916  1.00 10.00
ATOM   2299  CG  ASN A 646      14.628  26.935  -6.898  1.00 10.00
ATOM   2300  OD1 ASN A 646      15.075  26.958  -5.746  1.00 10.00
ATOM   2301  ND2 ASN A 646      13.738  27.828  -7.331  1.00 10.00
ATOM   2302  N   TRP A 647      18.222  26.179  -7.007  1.00 60.00
ATOM   2303  CA  TRP A 647      18.784  27.516  -6.777  1.00 60.00
ATOM   2304  C   TRP A 647      18.680  28.704  -7.725  1.00 60.00
ATOM   2305  O   TRP A 647      19.029  29.829  -7.336  1.00 60.00
ATOM   2306  CB  TRP A 647      20.272  27.204  -6.811  1.00 10.00
ATOM   2307  CG  TRP A 647      21.129  28.265  -6.206  1.00 10.00
ATOM   2308  CD1 TRP A 647      21.167  28.649  -4.892  1.00 10.00
ATOM   2309  CD2 TRP A 647      22.110  29.052  -6.884  1.00 10.00
ATOM   2310  NE1 TRP A 647      22.121  29.630  -4.710  1.00 10.00
ATOM   2311  CE2 TRP A 647      22.714  29.894  -5.918  1.00 10.00
ATOM   2312  CE3 TRP A 647      22.543  29.128  -8.216  1.00 10.00
ATOM   2313  CZ2 TRP A 647      23.724  30.796  -6.244  1.00 10.00
ATOM   2314  CZ3 TRP A 647      23.543  30.025  -8.533  1.00 10.00
ATOM   2315  CH2 TRP A 647      24.124  30.847  -7.551  1.00 10.00
ATOM   2316  N   MET A 648      18.168  28.502  -8.942  1.00 60.00
ATOM   2317  CA  MET A 648      17.965  29.544  -9.885  1.00 60.00
ATOM   2318  C   MET A 648      16.476  29.845  -9.965  1.00 60.00
ATOM   2319  O   MET A 648      16.301  31.014 -10.278  1.00 60.00
ATOM   2320  CB  MET A 648      18.120  28.965 -11.292  1.00 10.00
ATOM   2321  CG  MET A 648      17.543  29.813 -12.394  1.00 10.00
ATOM   2322  SD  MET A 648      18.811  30.623 -13.310  1.00 10.00
ATOM   2323  CE  MET A 648      19.148  31.996 -12.201  1.00 10.00
ATOM   2324  N   PHE A 649      15.474  29.012  -9.696  1.00 60.00
ATOM   2325  CA  PHE A 649      14.177  29.698  -9.617  1.00 60.00
ATOM   2326  C   PHE A 649      13.603  30.096 -10.912  1.00 60.00
ATOM   2327  O   PHE A 649      13.147  29.188 -11.599  1.00 60.00
ATOM   2328  CB  PHE A 649      13.578  29.980  -8.232  1.00 10.00
ATOM   2329  CG  PHE A 649      14.311  29.312  -7.099  1.00 10.00
ATOM   2330  CD1 PHE A 649      14.669  27.971  -7.174  1.00 10.00
ATOM   2331  CD2 PHE A 649      14.643  30.028  -5.953  1.00 10.00
ATOM   2332  CE1 PHE A 649      15.346  27.352  -6.129  1.00 10.00
ATOM   2333  CE2 PHE A 649      15.320  29.417  -4.905  1.00 10.00
ATOM   2334  CZ  PHE A 649      15.670  28.078  -4.994  1.00 10.00
ATOM   2335  N   GLN A 650      13.632  31.356 -11.320  1.00 60.00
ATOM   2336  CA  GLN A 650      13.188  31.828 -12.604  1.00 60.00
ATOM   2337  C   GLN A 650      13.610  30.914 -13.838  1.00 60.00
ATOM   2338  O   GLN A 650      12.815  30.563 -14.705  1.00 60.00
ATOM   2339  CB  GLN A 650      13.456  33.290 -12.825  1.00 10.00
ATOM   2340  CG  GLN A 650      12.710  34.142 -11.803  1.00 10.00
ATOM   2341  CD  GLN A 650      12.905  35.619 -12.083  1.00 10.00
ATOM   2342  OE1 GLN A 650      12.976  36.077 -13.228  1.00 10.00
ATOM   2343  NE2 GLN A 650      13.030  36.408 -11.025  1.00 10.00
ATOM   2344  N   MET A 651      14.905  30.601 -13.883  1.00 60.00
ATOM   2345  CA  MET A 651      15.339  29.821 -15.010  1.00 60.00
ATOM   2346  C   MET A 651      14.796  28.404 -15.219  1.00 60.00
ATOM   2347  O   MET A 651      14.714  27.786 -16.279  1.00 60.00
ATOM   2348  CB  MET A 651      16.878  29.851 -14.997  1.00 10.00
ATOM   2349  CG  MET A 651      17.419  31.263 -15.151  1.00 10.00
ATOM   2350  SD  MET A 651      19.209  31.450 -15.290  1.00 10.00
ATOM   2351  CE  MET A 651      19.382  30.859 -17.012  1.00 10.00
ATOM   2352  N   ASN A 652      14.474  27.865 -14.043  1.00 60.00
ATOM   2353  CA  ASN A 652      14.101  26.333 -14.147  1.00 60.00
ATOM   2354  C   ASN A 652      12.575  26.252 -14.515  1.00 60.00
ATOM   2355  O   ASN A 652      11.985  25.196 -14.748  1.00 60.00
ATOM   2356  CB  ASN A 652      14.044  25.833 -12.718  1.00 10.00
ATOM   2357  CG  ASN A 652      15.411  25.323 -12.258  1.00 10.00
ATOM   2358  OD1 ASN A 652      15.571  24.999 -11.073  1.00 10.00
ATOM   2359  ND2 ASN A 652      16.362  25.200 -13.172  1.00 10.00
ATOM   2360  N   TYR A 653      11.959  27.425 -14.534  1.00 60.00
ATOM   2361  CA  TYR A 653      10.523  27.420 -14.826  1.00 60.00
ATOM   2362  C   TYR A 653      10.340  28.165 -16.042  1.00 60.00
ATOM   2363  O   TYR A 653       9.695  29.211 -16.125  1.00 60.00
ATOM   2364  CB  TYR A 653       9.878  28.429 -13.882  1.00 10.00
ATOM   2365  CG  TYR A 653       9.702  27.919 -12.473  1.00 10.00
ATOM   2366  CD1 TYR A 653      10.331  28.546 -11.400  1.00 10.00
ATOM   2367  CD2 TYR A 653       8.874  26.829 -12.207  1.00 10.00
ATOM   2368  CE1 TYR A 653      10.136  28.100 -10.093  1.00 10.00
ATOM   2369  CE2 TYR A 653       8.671  26.376 -10.909  1.00 10.00
ATOM   2370  CZ  TYR A 653       9.303  27.016  -9.858  1.00 10.00
ATOM   2371  OH  TYR A 653       9.096  26.579  -8.576  1.00 10.00
ATOM   2372  N   MET A 654      10.956  27.617 -17.088  1.00 60.00
ATOM   2373  CA  MET A 654      10.867  28.351 -18.495  1.00 60.00
ATOM   2374  C   MET A 654       9.649  27.682 -19.058  1.00 60.00
ATOM   2375  O   MET A 654       9.472  26.496 -18.808  1.00 60.00
ATOM   2376  CB  MET A 654      12.115  28.266 -19.337  1.00 10.00
ATOM   2377  CG  MET A 654      12.035  29.054 -20.623  1.00 10.00
ATOM   2378  SD  MET A 654      13.612  28.944 -21.455  1.00 10.00
ATOM   2379  CE  MET A 654      14.452  30.350 -20.555  1.00 10.00
ATOM   2380  N   ARG A 655       8.799  28.405 -19.778  1.00 60.00
ATOM   2381  CA  ARG A 655       7.576  27.733 -20.296  1.00 60.00
ATOM   2382  C   ARG A 655       7.651  27.229 -21.676  1.00 60.00
ATOM   2383  O   ARG A 655       8.248  27.961 -22.473  1.00 60.00
ATOM   2384  CB  ARG A 655       6.413  28.724 -20.187  1.00 10.00
ATOM   2385  CG  ARG A 655       6.207  29.100 -18.708  1.00 10.00
ATOM   2386  CD  ARG A 655       5.069  30.112 -18.624  1.00 10.00
ATOM   2387  NE  ARG A 655       4.944  30.653 -17.311  1.00 10.00
ATOM   2388  CZ  ARG A 655       4.499  30.590 -16.114  1.00 10.00
ATOM   2389  NH1 ARG A 655       3.755  29.602 -15.621  1.00 10.00
ATOM   2390  NH2 ARG A 655       4.832  31.608 -15.299  1.00 10.00
ATOM   2391  N   LYS A 656       7.107  26.063 -22.007  1.00 60.00
ATOM   2392  CA  LYS A 656       7.096  25.648 -23.440  1.00 60.00
ATOM   2393  C   LYS A 656       5.729  24.656 -23.117  1.00 60.00
ATOM   2394  O   LYS A 656       5.458  23.914 -22.170  1.00 60.00
ATOM   2395  CB  LYS A 656       8.352  24.855 -23.835  1.00 10.00
ATOM   2396  CG  LYS A 656       8.446  24.569 -25.330  1.00 10.00
ATOM   2397  CD  LYS A 656       8.398  25.879 -26.092  1.00 10.00
ATOM   2398  CE  LYS A 656       8.441  25.671 -27.577  1.00 10.00
ATOM   2399  NZ  LYS A 656       8.358  26.997 -28.249  1.00 10.00
ATOM   2400  N   ASP A 657       4.856  24.973 -24.065  1.00 60.00
ATOM   2401  CA  ASP A 657       3.697  24.375 -24.577  1.00 60.00
ATOM   2402  C   ASP A 657       3.529  22.907 -25.067  1.00 60.00
ATOM   2403  O   ASP A 657       4.258  22.362 -25.899  1.00 60.00
ATOM   2404  CB  ASP A 657       2.986  24.922 -25.831  1.00 10.00
ATOM   2405  CG  ASP A 657       3.768  24.686 -27.126  1.00 10.00
ATOM   2406  OD1 ASP A 657       4.589  23.747 -27.197  1.00 10.00
ATOM   2407  OD2 ASP A 657       3.552  25.449 -28.094  1.00 10.00
ATOM   2408  N   LYS A 658       2.526  22.271 -24.466  1.00 60.00
ATOM   2409  CA  LYS A 658       2.137  20.913 -24.782  1.00 60.00
ATOM   2410  C   LYS A 658       1.980  20.632 -26.172  1.00 60.00
ATOM   2411  O   LYS A 658       1.056  21.322 -26.617  1.00 60.00
ATOM   2412  CB  LYS A 658       0.916  20.457 -23.982  1.00 10.00
ATOM   2413  CG  LYS A 658       0.577  18.975 -23.997  1.00 10.00
ATOM   2414  CD  LYS A 658      -0.520  18.720 -22.947  1.00 10.00
ATOM   2415  CE  LYS A 658      -0.376  17.407 -22.228  1.00 10.00
ATOM   2416  NZ  LYS A 658      -1.373  17.216 -21.122  1.00 10.00
ATOM   2417  N   ASP A 659       2.659  19.735 -26.882  1.00 60.00
ATOM   2418  CA  ASP A 659       2.058  19.464 -28.295  1.00 60.00
ATOM   2419  C   ASP A 659       1.766  17.874 -28.098  1.00 60.00
ATOM   2420  O   ASP A 659       0.722  17.241 -28.201  1.00 60.00
ATOM   2421  CB  ASP A 659       2.875  20.239 -29.327  1.00 10.00
ATOM   2422  CG  ASP A 659       2.127  20.472 -30.614  1.00 10.00
ATOM   2423  OD1 ASP A 659       1.036  19.887 -30.799  1.00 10.00
ATOM   2424  OD2 ASP A 659       2.646  21.246 -31.447  1.00 10.00
ATOM   2425  N   GLN A 660       2.922  17.320 -27.749  1.00 60.00
ATOM   2426  CA  GLN A 660       2.812  15.797 -27.636  1.00 60.00
ATOM   2427  C   GLN A 660       3.516  15.910 -26.141  1.00 60.00
ATOM   2428  O   GLN A 660       4.611  16.391 -25.898  1.00 60.00
ATOM   2429  CB  GLN A 660       4.037  15.136 -28.278  1.00 10.00
ATOM   2430  CG  GLN A 660       4.223  15.507 -29.756  1.00 10.00
ATOM   2431  CD  GLN A 660       2.994  15.141 -30.605  1.00 10.00
ATOM   2432  OE1 GLN A 660       2.328  14.131 -30.346  1.00 10.00
ATOM   2433  NE2 GLN A 660       2.698  15.951 -31.620  1.00 10.00
ATOM   2434  N   LEU A 661       2.789  15.295 -25.215  1.00 60.00
ATOM   2435  CA  LEU A 661       3.183  15.253 -23.893  1.00 60.00
ATOM   2436  C   LEU A 661       4.439  14.534 -23.565  1.00 60.00
ATOM   2437  O   LEU A 661       5.217  15.035 -22.754  1.00 60.00
ATOM   2438  CB  LEU A 661       2.041  14.750 -23.010  1.00 10.00
ATOM   2439  CG  LEU A 661       0.837  15.681 -22.927  1.00 10.00
ATOM   2440  CD1 LEU A 661      -0.297  14.984 -22.176  1.00 10.00
ATOM   2441  CD2 LEU A 661       1.247  16.980 -22.235  1.00 10.00
ATOM   2442  N   LEU A 662       4.714  13.421 -24.244  1.00 60.00
ATOM   2443  CA  LEU A 662       5.879  12.573 -24.022  1.00 60.00
ATOM   2444  C   LEU A 662       6.752  12.174 -25.284  1.00 60.00
ATOM   2445  O   LEU A 662       7.119  11.052 -25.635  1.00 60.00
ATOM   2446  CB  LEU A 662       5.691  11.079 -23.868  1.00 10.00
ATOM   2447  CG  LEU A 662       5.681  10.587 -22.435  1.00 10.00
ATOM   2448  CD1 LEU A 662       5.421   9.073 -22.452  1.00 10.00
ATOM   2449  CD2 LEU A 662       6.996  10.925 -21.742  1.00 10.00
ATOM   2450  N   TYR A 663       7.334  13.294 -25.754  1.00 60.00
ATOM   2451  CA  TYR A 663       8.441  13.340 -26.727  1.00 60.00
ATOM   2452  C   TYR A 663       9.372  12.187 -26.673  1.00 60.00
ATOM   2453  O   TYR A 663       9.606  11.588 -27.715  1.00 60.00
ATOM   2454  CB  TYR A 663       9.061  14.697 -27.002  1.00 10.00
ATOM   2455  CG  TYR A 663       7.923  15.629 -27.311  1.00 10.00
ATOM   2456  CD1 TYR A 663       7.292  15.626 -28.555  1.00 10.00
ATOM   2457  CD2 TYR A 663       7.457  16.492 -26.320  1.00 10.00
ATOM   2458  CE1 TYR A 663       6.231  16.498 -28.788  1.00 10.00
ATOM   2459  CE2 TYR A 663       6.387  17.360 -26.539  1.00 10.00
ATOM   2460  CZ  TYR A 663       5.776  17.364 -27.792  1.00 10.00
ATOM   2461  OH  TYR A 663       4.713  18.237 -28.076  1.00 10.00
ATOM   2462  N   GLN A 664       9.936  11.883 -25.509  1.00 60.00
ATOM   2463  CA  GLN A 664      10.722  10.762 -25.251  1.00 60.00
ATOM   2464  C   GLN A 664      10.137   9.511 -24.732  1.00 60.00
ATOM   2465  O   GLN A 664      10.231   9.131 -23.565  1.00 60.00
ATOM   2466  CB  GLN A 664      11.172  10.742 -23.795  1.00 10.00
ATOM   2467  CG  GLN A 664      11.873  12.014 -23.340  1.00 10.00
ATOM   2468  CD  GLN A 664      12.294  11.939 -21.890  1.00 10.00
ATOM   2469  OE1 GLN A 664      11.472  11.716 -21.000  1.00 10.00
ATOM   2470  NE2 GLN A 664      13.580  12.123 -21.643  1.00 10.00
ATOM   2471  N   LYS A 665       9.452   8.826 -25.651  1.00 60.00
ATOM   2472  CA  LYS A 665       8.319   7.899 -25.342  1.00 60.00
ATOM   2473  C   LYS A 665       8.729   6.547 -24.902  1.00 60.00
ATOM   2474  O   LYS A 665       7.982   5.977 -24.120  1.00 60.00
ATOM   2475  CB  LYS A 665       7.539   7.550 -26.608  1.00 10.00
ATOM   2476  CG  LYS A 665       6.790   8.753 -27.188  1.00 10.00
ATOM   2477  CD  LYS A 665       6.015   8.397 -28.457  1.00 10.00
ATOM   2478  CE  LYS A 665       5.239   9.586 -29.027  1.00 10.00
ATOM   2479  NZ  LYS A 665       4.510   9.170 -30.223  1.00 10.00
ATOM   2480  N   ASN A 666       9.855   6.010 -25.346  1.00 60.00
ATOM   2481  CA  ASN A 666      10.576   4.936 -24.872  1.00 60.00
ATOM   2482  C   ASN A 666      10.551   4.623 -23.344  1.00 60.00
ATOM   2483  O   ASN A 666      10.699   3.498 -22.898  1.00 60.00
ATOM   2484  CB  ASN A 666      11.720   4.508 -25.769  1.00 10.00
ATOM   2485  CG  ASN A 666      12.167   3.080 -25.514  1.00 10.00
ATOM   2486  OD1 ASN A 666      11.958   2.524 -24.433  1.00 10.00
ATOM   2487  ND2 ASN A 666      12.799   2.484 -26.516  1.00 10.00
ATOM   2488  N   ILE A 667      10.348   5.678 -22.569  1.00 60.00
ATOM   2489  CA  ILE A 667      10.396   5.508 -21.120  1.00 60.00
ATOM   2490  C   ILE A 667       9.763   4.324 -20.443  1.00 60.00
ATOM   2491  O   ILE A 667      10.315   3.703 -19.528  1.00 60.00
ATOM   2492  CB  ILE A 667      10.096   6.878 -20.474  1.00 10.00
ATOM   2493  CG1 ILE A 667      11.058   7.921 -21.028  1.00 10.00
ATOM   2494  CG2 ILE A 667      10.256   6.810 -18.958  1.00 10.00
ATOM   2495  CD1 ILE A 667      12.478   7.610 -20.706  1.00 10.00
ATOM   2496  N   CYS A 668       8.545   4.019 -20.893  1.00 60.00
ATOM   2497  CA  CYS A 668       7.798   2.865 -20.282  1.00 60.00
ATOM   2498  C   CYS A 668       8.423   1.537 -20.652  1.00 60.00
ATOM   2499  O   CYS A 668       8.490   0.585 -19.862  1.00 60.00
ATOM   2500  CB  CYS A 668       6.340   2.941 -20.711  1.00 10.00
ATOM   2501  SG  CYS A 668       5.446   4.204 -19.800  1.00 10.00
ATOM   2502  N   GLY A 669       8.949   1.501 -21.875  1.00 60.00
ATOM   2503  CA  GLY A 669       9.617   0.240 -22.340  1.00 60.00
ATOM   2504  C   GLY A 669      10.940   0.172 -21.556  1.00 60.00
ATOM   2505  O   GLY A 669      11.230  -0.878 -20.992  1.00 60.00
ATOM   2506  N   GLY A 670      11.700   1.261 -21.457  1.00 60.00
ATOM   2507  CA  GLY A 670      12.869   1.316 -20.694  1.00 60.00
ATOM   2508  C   GLY A 670      12.601   0.783 -19.261  1.00 60.00
ATOM   2509  O   GLY A 670      13.298  -0.131 -18.833  1.00 60.00
ATOM   2510  N   LEU A 671      11.594   1.293 -18.555  1.00 60.00
ATOM   2511  CA  LEU A 671      11.224   0.816 -17.306  1.00 60.00
ATOM   2512  C   LEU A 671      10.975  -0.728 -17.211  1.00 60.00
ATOM   2513  O   LEU A 671      11.301  -1.342 -16.201  1.00 60.00
ATOM   2514  CB  LEU A 671      10.029   1.599 -16.777  1.00 10.00
ATOM   2515  CG  LEU A 671      10.225   3.085 -16.457  1.00 10.00
ATOM   2516  CD1 LEU A 671       8.901   3.726 -16.077  1.00 10.00
ATOM   2517  CD2 LEU A 671      11.246   3.200 -15.335  1.00 10.00
ATOM   2518  N   ALA A 672      10.440  -1.337 -18.267  1.00 60.00
ATOM   2519  CA  ALA A 672      10.255  -2.722 -18.294  1.00 60.00
ATOM   2520  C   ALA A 672      11.601  -3.486 -18.426  1.00 60.00
ATOM   2521  O   ALA A 672      11.785  -4.565 -17.872  1.00 60.00
ATOM   2522  CB  ALA A 672       9.381  -3.117 -19.475  1.00 60.00
ATOM   2523  N   ILE A 673      12.551  -2.891 -19.145  1.00 60.00
ATOM   2524  CA  ILE A 673      13.833  -3.528 -19.289  1.00 60.00
ATOM   2525  C   ILE A 673      14.530  -3.414 -17.905  1.00 60.00
ATOM   2526  O   ILE A 673      15.005  -4.419 -17.386  1.00 60.00
ATOM   2527  CB  ILE A 673      14.654  -2.833 -20.399  1.00 10.00
ATOM   2528  CG1 ILE A 673      14.023  -3.079 -21.779  1.00 10.00
ATOM   2529  CG2 ILE A 673      16.080  -3.340 -20.313  1.00 10.00
ATOM   2530  CD1 ILE A 673      14.660  -2.372 -22.949  1.00 10.00
ATOM   2531  N   ALA A 674      14.544  -2.231 -17.295  1.00 60.00
ATOM   2532  CA  ALA A 674      15.066  -2.057 -16.012  1.00 60.00
ATOM   2533  C   ALA A 674      14.613  -3.132 -15.049  1.00 60.00
ATOM   2534  O   ALA A 674      15.432  -3.843 -14.473  1.00 60.00
ATOM   2535  CB  ALA A 674      14.627  -0.719 -15.438  1.00 60.00
ATOM   2536  N   SER A 675      13.302  -3.299 -14.929  1.00 60.00
ATOM   2537  CA  SER A 675      12.695  -4.296 -14.062  1.00 60.00
ATOM   2538  C   SER A 675      13.364  -5.699 -14.363  1.00 60.00
ATOM   2539  O   SER A 675      13.951  -6.380 -13.536  1.00 60.00
ATOM   2540  CB  SER A 675      11.140  -4.282 -14.240  1.00 10.00
ATOM   2541  OG  SER A 675      10.702  -3.060 -13.621  1.00 10.00
ATOM   2542  N   TYR A 676      13.136  -6.109 -15.611  1.00 60.00
ATOM   2543  CA  TYR A 676      13.678  -7.411 -16.004  1.00 60.00
ATOM   2544  C   TYR A 676      15.156  -7.537 -15.545  1.00 60.00
ATOM   2545  O   TYR A 676      15.609  -8.481 -14.899  1.00 60.00
ATOM   2546  CB  TYR A 676      13.331  -7.749 -17.460  1.00 10.00
ATOM   2547  CG  TYR A 676      11.877  -8.235 -17.563  1.00 10.00
ATOM   2548  CD1 TYR A 676      10.836  -7.393 -17.165  1.00 10.00
ATOM   2549  CD2 TYR A 676      11.613  -9.528 -17.999  1.00 10.00
ATOM   2550  CE1 TYR A 676       9.518  -7.855 -17.236  1.00 10.00
ATOM   2551  CE2 TYR A 676      10.289  -9.978 -18.063  1.00 10.00
ATOM   2552  CZ  TYR A 676       9.280  -9.144 -17.682  1.00 10.00
ATOM   2553  OH  TYR A 676       7.961  -9.570 -17.714  1.00 10.00
ATOM   2554  N   SER A 677      15.904  -6.511 -15.946  1.00 60.00
ATOM   2555  CA  SER A 677      17.362  -6.577 -15.593  1.00 60.00
ATOM   2556  C   SER A 677      17.532  -6.856 -14.072  1.00 60.00
ATOM   2557  O   SER A 677      18.179  -7.805 -13.641  1.00 60.00
ATOM   2558  CB  SER A 677      18.088  -5.349 -16.174  1.00 10.00
ATOM   2559  OG  SER A 677      17.747  -4.166 -15.467  1.00 10.00
ATOM   2560  N   TYR A 678      16.903  -6.005 -13.264  1.00 60.00
ATOM   2561  CA  TYR A 678      17.019  -6.209 -11.828  1.00 60.00
ATOM   2562  C   TYR A 678      16.574  -7.599 -11.417  1.00 60.00
ATOM   2563  O   TYR A 678      17.331  -8.248 -10.702  1.00 60.00
ATOM   2564  CB  TYR A 678      16.086  -5.204 -11.129  1.00 10.00
ATOM   2565  CG  TYR A 678      15.967  -5.446  -9.621  1.00 10.00
ATOM   2566  CD1 TYR A 678      15.037  -6.333  -9.087  1.00 10.00
ATOM   2567  CD2 TYR A 678      16.794  -4.749  -8.767  1.00 10.00
ATOM   2568  CE1 TYR A 678      14.966  -6.540  -7.723  1.00 10.00
ATOM   2569  CE2 TYR A 678      16.743  -4.927  -7.408  1.00 10.00
ATOM   2570  CZ  TYR A 678      15.814  -5.824  -6.890  1.00 10.00
ATOM   2571  OH  TYR A 678      15.786  -5.992  -5.523  1.00 10.00
ATOM   2572  N   TYR A 679      15.451  -8.118 -11.910  1.00 60.00
ATOM   2573  CA  TYR A 679      15.022  -9.441 -11.698  1.00 60.00
ATOM   2574  C   TYR A 679      16.187 -10.412 -11.895  1.00 60.00
ATOM   2575  O   TYR A 679      16.509 -11.154 -10.971  1.00 60.00
ATOM   2576  CB  TYR A 679      13.835  -9.780 -12.618  1.00 10.00
ATOM   2577  CG  TYR A 679      13.406 -11.247 -12.526  1.00 10.00
ATOM   2578  CD1 TYR A 679      13.997 -12.239 -13.304  1.00 10.00
ATOM   2579  CD2 TYR A 679      12.392 -11.592 -11.659  1.00 10.00
ATOM   2580  CE1 TYR A 679      13.598 -13.556 -13.185  1.00 10.00
ATOM   2581  CE2 TYR A 679      11.968 -12.890 -11.524  1.00 10.00
ATOM   2582  CZ  TYR A 679      12.574 -13.871 -12.303  1.00 10.00
ATOM   2583  OH  TYR A 679      12.138 -15.169 -12.145  1.00 10.00
ATOM   2584  N   LYS A 680      16.841 -10.370 -13.048  1.00 60.00
ATOM   2585  CA  LYS A 680      17.960 -11.162 -13.385  1.00 60.00
ATOM   2586  C   LYS A 680      19.032 -11.128 -12.344  1.00 60.00
ATOM   2587  O   LYS A 680      19.539 -12.114 -11.845  1.00 60.00
ATOM   2588  CB  LYS A 680      18.501 -10.844 -14.779  1.00 10.00
ATOM   2589  CG  LYS A 680      17.545 -10.960 -15.961  1.00 10.00
ATOM   2590  CD  LYS A 680      18.294 -10.720 -17.291  1.00 10.00
ATOM   2591  CE  LYS A 680      19.392 -11.799 -17.428  1.00 10.00
ATOM   2592  NZ  LYS A 680      20.087 -11.560 -18.711  1.00 10.00
ATOM   2593  N   LYS A 681      19.443  -9.922 -12.040  1.00 60.00
ATOM   2594  CA  LYS A 681      20.539  -9.747 -10.985  1.00 60.00
ATOM   2595  C   LYS A 681      21.382  -8.752 -11.892  1.00 60.00
ATOM   2596  O   LYS A 681      22.223  -9.271 -12.617  1.00 60.00
ATOM   2597  CB  LYS A 681      21.476 -10.589 -10.112  1.00 10.00
ATOM   2598  CG  LYS A 681      22.195 -11.721 -10.821  1.00 10.00
ATOM   2599  CD  LYS A 681      22.933 -12.596  -9.813  1.00 10.00
ATOM   2600  CE  LYS A 681      23.951 -11.797  -9.010  1.00 10.00
ATOM   2601  NZ  LYS A 681      24.629 -12.628  -7.977  1.00 10.00
ATOM   2602  N   VAL A 682      21.180  -7.427 -11.848  1.00 60.00
ATOM   2603  CA  VAL A 682      21.932  -6.570 -12.526  1.00 60.00
ATOM   2604  C   VAL A 682      21.700  -5.712 -11.237  1.00 60.00
ATOM   2605  O   VAL A 682      20.815  -5.633 -10.397  1.00 60.00
ATOM   2606  CB  VAL A 682      21.187  -6.213 -13.838  1.00 10.00
ATOM   2607  CG1 VAL A 682      21.881  -5.097 -14.592  1.00 10.00
ATOM   2608  CG2 VAL A 682      21.089  -7.466 -14.701  1.00 10.00
ATOM   2609  N   ASP A 683      22.876  -5.113 -11.111  1.00 60.00
ATOM   2610  CA  ASP A 683      23.639  -4.346  -9.964  1.00 60.00
ATOM   2611  C   ASP A 683      23.481  -2.874 -10.091  1.00 60.00
ATOM   2612  O   ASP A 683      23.433  -2.208  -9.106  1.00 60.00
ATOM   2613  CB  ASP A 683      25.151  -4.325  -9.771  1.00 10.00
ATOM   2614  CG  ASP A 683      25.520  -3.448  -8.585  1.00 10.00
ATOM   2615  OD1 ASP A 683      24.793  -3.444  -7.569  1.00 10.00
ATOM   2616  OD2 ASP A 683      26.522  -2.743  -8.704  1.00 10.00
ATOM   2617  N   LEU A 684      23.332  -2.380 -11.301  1.00 60.00
ATOM   2618  CA  LEU A 684      23.238  -0.978 -11.681  1.00 60.00
ATOM   2619  C   LEU A 684      22.611  -0.840 -13.161  1.00 60.00
ATOM   2620  O   LEU A 684      22.946  -1.560 -14.106  1.00 60.00
ATOM   2621  CB  LEU A 684      24.601  -0.288 -11.490  1.00 10.00
ATOM   2622  CG  LEU A 684      24.931   1.119 -11.984  1.00 10.00
ATOM   2623  CD1 LEU A 684      23.954   2.151 -11.470  1.00 10.00
ATOM   2624  CD2 LEU A 684      26.345   1.454 -11.528  1.00 10.00
ATOM   2625  N   ILE A 685      21.626   0.068 -13.225  1.00 60.00
ATOM   2626  CA  ILE A 685      21.030   0.504 -14.397  1.00 60.00
ATOM   2627  C   ILE A 685      21.216   1.986 -14.526  1.00 60.00
ATOM   2628  O   ILE A 685      21.219   2.861 -13.661  1.00 60.00
ATOM   2629  CB  ILE A 685      19.516   0.295 -14.217  1.00 10.00
ATOM   2630  CG1 ILE A 685      19.217  -1.117 -13.731  1.00 10.00
ATOM   2631  CG2 ILE A 685      18.800   0.531 -15.545  1.00 10.00
ATOM   2632  CD1 ILE A 685      17.765  -1.351 -13.500  1.00 10.00
ATOM   2633  N   ARG A 686      21.627   2.197 -15.769  1.00 60.00
ATOM   2634  CA  ARG A 686      22.041   3.476 -16.531  1.00 60.00
ATOM   2635  C   ARG A 686      20.949   3.913 -17.441  1.00 60.00
ATOM   2636  O   ARG A 686      20.684   3.345 -18.507  1.00 60.00
ATOM   2637  CB  ARG A 686      23.203   3.414 -17.524  1.00 10.00
ATOM   2638  CG  ARG A 686      23.704   4.800 -17.932  1.00 10.00
ATOM   2639  CD  ARG A 686      24.190   4.846 -19.381  1.00 10.00
ATOM   2640  NE  ARG A 686      25.335   3.973 -19.624  1.00 10.00
ATOM   2641  CZ  ARG A 686      26.598   4.296 -19.354  1.00 10.00
ATOM   2642  NH1 ARG A 686      26.888   5.480 -18.823  1.00 10.00
ATOM   2643  NH2 ARG A 686      27.574   3.441 -19.628  1.00 10.00
ATOM   2644  N   VAL A 687      20.285   4.977 -17.006  1.00 60.00
ATOM   2645  CA  VAL A 687      18.935   5.511 -17.278  1.00 60.00
ATOM   2646  C   VAL A 687      18.594   6.897 -17.482  1.00 60.00
ATOM   2647  O   VAL A 687      18.915   7.554 -16.492  1.00 60.00
ATOM   2648  CB  VAL A 687      17.734   5.084 -16.357  1.00 10.00
ATOM   2649  CG1 VAL A 687      17.691   3.545 -16.218  1.00 10.00
ATOM   2650  CG2 VAL A 687      17.738   5.749 -15.013  1.00 10.00
ATOM   2651  N   HIS A 688      18.075   7.445 -18.573  1.00 60.00
ATOM   2652  CA  HIS A 688      17.686   8.832 -18.606  1.00 60.00
ATOM   2653  C   HIS A 688      16.466   9.392 -17.901  1.00 60.00
ATOM   2654  O   HIS A 688      16.163  10.592 -17.909  1.00 60.00
ATOM   2655  CB  HIS A 688      17.915   9.328 -20.033  1.00 10.00
ATOM   2656  CG  HIS A 688      17.551  10.769 -20.231  1.00 10.00
ATOM   2657  ND1 HIS A 688      16.400  11.164 -20.878  1.00 10.00
ATOM   2658  CD2 HIS A 688      18.178  11.908 -19.850  1.00 10.00
ATOM   2659  CE1 HIS A 688      16.335  12.483 -20.889  1.00 10.00
ATOM   2660  NE2 HIS A 688      17.401  12.961 -20.272  1.00 10.00
ATOM   2661  N   ASP A 689      15.711   8.458 -17.325  1.00 60.00
ATOM   2662  CA  ASP A 689      14.423   8.934 -16.668  1.00 60.00
ATOM   2663  C   ASP A 689      14.601   8.006 -15.223  1.00 60.00
ATOM   2664  O   ASP A 689      14.095   6.939 -14.855  1.00 60.00
ATOM   2665  CB  ASP A 689      13.313   7.971 -17.085  1.00 10.00
ATOM   2666  CG  ASP A 689      13.216   7.810 -18.597  1.00 10.00
ATOM   2667  OD1 ASP A 689      12.840   8.789 -19.275  1.00 10.00
ATOM   2668  OD2 ASP A 689      13.528   6.711 -19.106  1.00 10.00
ATOM   2669  N   VAL A 690      15.304   8.776 -14.392  1.00 60.00
ATOM   2670  CA  VAL A 690      15.679   8.687 -13.094  1.00 60.00
ATOM   2671  C   VAL A 690      14.428   8.397 -12.319  1.00 60.00
ATOM   2672  O   VAL A 690      14.193   7.205 -12.145  1.00 60.00
ATOM   2673  CB  VAL A 690      17.079   9.031 -12.505  1.00 10.00
ATOM   2674  CG1 VAL A 690      17.191   8.532 -11.064  1.00 10.00
ATOM   2675  CG2 VAL A 690      18.169   8.420 -13.374  1.00 10.00
ATOM   2676  N   LEU A 691      13.632   9.355 -11.868  1.00 60.00
ATOM   2677  CA  LEU A 691      12.401   9.182 -11.237  1.00 60.00
ATOM   2678  C   LEU A 691      11.522   7.951 -11.558  1.00 60.00
ATOM   2679  O   LEU A 691      11.073   7.235 -10.658  1.00 60.00
ATOM   2680  CB  LEU A 691      11.979  10.530 -10.677  1.00 10.00
ATOM   2681  CG  LEU A 691      13.096  11.473 -10.212  1.00 10.00
ATOM   2682  CD1 LEU A 691      12.559  12.852  -9.877  1.00 10.00
ATOM   2683  CD2 LEU A 691      13.810  10.900  -8.973  1.00 10.00
ATOM   2684  N   GLU A 692      11.326   7.692 -12.843  1.00 60.00
ATOM   2685  CA  GLU A 692      10.524   6.576 -13.267  1.00 60.00
ATOM   2686  C   GLU A 692      11.298   5.239 -12.829  1.00 60.00
ATOM   2687  O   GLU A 692      10.854   4.318 -12.160  1.00 60.00
ATOM   2688  CB  GLU A 692      10.112   6.686 -14.745  1.00 10.00
ATOM   2689  CG  GLU A 692       9.015   5.662 -15.087  1.00 10.00
ATOM   2690  CD  GLU A 692       8.484   5.819 -16.510  1.00 10.00
ATOM   2691  OE1 GLU A 692       9.111   5.228 -17.403  1.00 10.00
ATOM   2692  OE2 GLU A 692       7.461   6.532 -16.691  1.00 10.00
ATOM   2693  N   THR A 693      12.500   5.203 -13.405  1.00 60.00
ATOM   2694  CA  THR A 693      13.288   3.976 -13.125  1.00 60.00
ATOM   2695  C   THR A 693      13.432   3.695 -11.647  1.00 60.00
ATOM   2696  O   THR A 693      13.233   2.591 -11.142  1.00 60.00
ATOM   2697  CB  THR A 693      14.687   4.117 -13.760  1.00 10.00
ATOM   2698  OG1 THR A 693      14.492   4.193 -15.187  1.00 10.00
ATOM   2699  CG2 THR A 693      15.554   2.911 -13.466  1.00 10.00
ATOM   2700  N   LYS A 694      13.755   4.770 -10.930  1.00 60.00
ATOM   2701  CA  LYS A 694      13.915   4.599  -9.429  1.00 60.00
ATOM   2702  C   LYS A 694      12.637   3.955  -8.736  1.00 60.00
ATOM   2703  O   LYS A 694      12.717   3.157  -7.808  1.00 60.00
ATOM   2704  CB  LYS A 694      14.350   5.863  -8.710  1.00 10.00
ATOM   2705  CG  LYS A 694      15.768   6.345  -9.040  1.00 10.00
ATOM   2706  CD  LYS A 694      15.852   7.846  -8.814  1.00 10.00
ATOM   2707  CE  LYS A 694      17.249   8.320  -8.447  1.00 10.00
ATOM   2708  NZ  LYS A 694      17.216   9.726  -7.943  1.00 10.00
ATOM   2709  N   SER A 695      11.465   4.352  -9.227  1.00 60.00
ATOM   2710  CA  SER A 695      10.281   3.817  -8.643  1.00 60.00
ATOM   2711  C   SER A 695      10.186   2.319  -9.096  1.00 60.00
ATOM   2712  O   SER A 695       9.993   1.415  -8.290  1.00 60.00
ATOM   2713  CB  SER A 695       9.080   4.630  -9.119  1.00 10.00
ATOM   2714  OG  SER A 695       9.184   5.975  -8.690  1.00 10.00
ATOM   2715  N   VAL A 696      10.357   2.083 -10.395  1.00 60.00
ATOM   2716  CA  VAL A 696      10.333   0.741 -10.875  1.00 60.00
ATOM   2717  C   VAL A 696      11.229  -0.155 -10.104  1.00 60.00
ATOM   2718  O   VAL A 696      10.787  -1.198  -9.640  1.00 60.00
ATOM   2719  CB  VAL A 696      10.429   0.600 -12.397  1.00 10.00
ATOM   2720  CG1 VAL A 696      10.548  -0.866 -12.869  1.00 10.00
ATOM   2721  CG2 VAL A 696       9.225   1.220 -13.060  1.00 10.00
ATOM   2722  N   LEU A 697      12.498   0.220  -9.989  1.00 60.00
ATOM   2723  CA  LEU A 697      13.512  -0.537  -9.234  1.00 60.00
ATOM   2724  C   LEU A 697      13.069  -0.855  -7.882  1.00 60.00
ATOM   2725  O   LEU A 697      13.049  -2.055  -7.585  1.00 60.00
ATOM   2726  CB  LEU A 697      14.882   0.125  -9.375  1.00 10.00
ATOM   2727  CG  LEU A 697      15.303   0.425 -10.826  1.00 10.00
ATOM   2728  CD1 LEU A 697      16.755   0.897 -10.899  1.00 10.00
ATOM   2729  CD2 LEU A 697      15.146  -0.846 -11.638  1.00 10.00
ATOM   2730  N   ASP A 698      12.686   0.105  -7.040  1.00 60.00
ATOM   2731  CA  ASP A 698      12.135  -0.076  -5.721  1.00 60.00
ATOM   2732  C   ASP A 698      11.105  -1.202  -5.597  1.00 60.00
ATOM   2733  O   ASP A 698      11.117  -1.946  -4.621  1.00 60.00
ATOM   2734  CB  ASP A 698      11.459   1.183  -5.176  1.00 10.00
ATOM   2735  CG  ASP A 698      12.445   2.251  -4.758  1.00 10.00
ATOM   2736  OD1 ASP A 698      13.606   1.913  -4.437  1.00 10.00
ATOM   2737  OD2 ASP A 698      12.048   3.436  -4.736  1.00 10.00
ATOM   2738  N   VAL A 699      10.257  -1.348  -6.606  1.00 60.00
ATOM   2739  CA  VAL A 699       9.240  -2.350  -6.655  1.00 60.00
ATOM   2740  C   VAL A 699       9.853  -3.755  -6.952  1.00 60.00
ATOM   2741  O   VAL A 699       9.454  -4.797  -6.456  1.00 60.00
ATOM   2742  CB  VAL A 699       8.147  -2.027  -7.711  1.00 10.00
ATOM   2743  CG1 VAL A 699       7.181  -3.197  -7.873  1.00 10.00
ATOM   2744  CG2 VAL A 699       7.393  -0.741  -7.347  1.00 10.00
ATOM   2745  N   LEU A 700      10.821  -3.711  -7.868  1.00 60.00
ATOM   2746  CA  LEU A 700      11.472  -4.977  -8.252  1.00 60.00
ATOM   2747  C   LEU A 700      12.278  -5.455  -7.000  1.00 60.00
ATOM   2748  O   LEU A 700      12.154  -6.609  -6.603  1.00 60.00
ATOM   2749  CB  LEU A 700      12.442  -4.755  -9.423  1.00 10.00
ATOM   2750  CG  LEU A 700      11.766  -4.495 -10.784  1.00 10.00
ATOM   2751  CD1 LEU A 700      12.834  -4.139 -11.815  1.00 10.00
ATOM   2752  CD2 LEU A 700      10.945  -5.694 -11.210  1.00 10.00
ATOM   2753  N   THR A 701      13.051  -4.571  -6.373  1.00 60.00
ATOM   2754  CA  THR A 701      13.733  -4.888  -5.199  1.00 60.00
ATOM   2755  C   THR A 701      12.788  -5.588  -4.158  1.00 60.00
ATOM   2756  O   THR A 701      13.031  -6.702  -3.707  1.00 60.00
ATOM   2757  CB  THR A 701      14.367  -3.540  -4.670  1.00 10.00
ATOM   2758  OG1 THR A 701      15.468  -3.253  -5.595  1.00 10.00
ATOM   2759  CG2 THR A 701      14.874  -3.543  -3.230  1.00 10.00
ATOM   2760  N   LYS A 702      11.700  -4.905  -3.807  1.00 60.00
ATOM   2761  CA  LYS A 702      10.785  -5.491  -2.890  1.00 60.00
ATOM   2762  C   LYS A 702      10.449  -6.933  -3.293  1.00 60.00
ATOM   2763  O   LYS A 702      10.575  -7.868  -2.512  1.00 60.00
ATOM   2764  CB  LYS A 702       9.659  -4.542  -2.511  1.00 10.00
ATOM   2765  CG  LYS A 702      10.199  -3.274  -1.837  1.00 10.00
ATOM   2766  CD  LYS A 702       9.076  -2.440  -1.276  1.00 10.00
ATOM   2767  CE  LYS A 702       9.514  -1.122  -0.651  1.00 10.00
ATOM   2768  NZ  LYS A 702       8.576  -0.023  -1.039  1.00 10.00
ATOM   2769  N   ILE A 703       9.931  -7.058  -4.510  1.00 60.00
ATOM   2770  CA  ILE A 703       9.553  -8.369  -5.036  1.00 60.00
ATOM   2771  C   ILE A 703      10.650  -9.459  -4.961  1.00 60.00
ATOM   2772  O   ILE A 703      10.471 -10.560  -4.433  1.00 60.00
ATOM   2773  CB  ILE A 703       9.048  -8.295  -6.498  1.00 10.00
ATOM   2774  CG1 ILE A 703       7.760  -7.481  -6.552  1.00 10.00
ATOM   2775  CG2 ILE A 703       8.804  -9.702  -7.048  1.00 10.00
ATOM   2776  CD1 ILE A 703       7.393  -7.012  -7.965  1.00 10.00
ATOM   2777  N   ASP A 704      11.817  -9.091  -5.471  1.00 60.00
ATOM   2778  CA  ASP A 704      12.927 -10.046  -5.476  1.00 60.00
ATOM   2779  C   ASP A 704      13.513 -10.321  -4.090  1.00 60.00
ATOM   2780  O   ASP A 704      14.083 -11.384  -3.871  1.00 60.00
ATOM   2781  CB  ASP A 704      13.873  -9.683  -6.624  1.00 10.00
ATOM   2782  CG  ASP A 704      13.236  -9.909  -7.979  1.00 10.00
ATOM   2783  OD1 ASP A 704      12.084 -10.385  -8.054  1.00 10.00
ATOM   2784  OD2 ASP A 704      13.891  -9.553  -8.975  1.00 10.00
ATOM   2785  N   GLN A 705      13.408  -9.315  -3.228  1.00 60.00
ATOM   2786  CA  GLN A 705      14.040  -9.596  -1.876  1.00 60.00
ATOM   2787  C   GLN A 705      13.352 -10.721  -1.077  1.00 60.00
ATOM   2788  O   GLN A 705      13.772 -11.163  -0.009  1.00 60.00
ATOM   2789  CB  GLN A 705      13.686  -8.374  -1.021  1.00 10.00
ATOM   2790  CG  GLN A 705      14.290  -7.050  -1.462  1.00 10.00
ATOM   2791  CD  GLN A 705      13.939  -5.990  -0.422  1.00 10.00
ATOM   2792  OE1 GLN A 705      14.796  -5.357   0.200  1.00 10.00
ATOM   2793  NE2 GLN A 705      12.645  -5.805  -0.213  1.00 10.00
ATOM   2794  N   VAL A 706      12.216 -11.148  -1.629  1.00 60.00
ATOM   2795  CA  VAL A 706      11.517 -12.316  -1.034  1.00 60.00
ATOM   2796  C   VAL A 706      11.713 -13.593  -1.696  1.00 60.00
ATOM   2797  O   VAL A 706      11.453 -14.677  -1.183  1.00 60.00
ATOM   2798  CB  VAL A 706       9.976 -12.153  -1.197  1.00 10.00
ATOM   2799  CG1 VAL A 706       9.257 -13.350  -0.571  1.00 10.00
ATOM   2800  CG2 VAL A 706       9.517 -10.849  -0.562  1.00 10.00
TER
